# Supplementary material for: How could climate change influence the distribution of the black soldier fly, Hermetiaillucens (Linnaeus) (Diptera, Stratiomyidae)?
Source: Biodivers Data J. 2022 Oct 17;10:e90146. doi: 10.3897/BDJ.10.e90146 (PMC9836546; doi:10.3897/BDJ.10.e90146)
Supplement: Supplementary material 1 — Appendix S1.1 [file bdj-10-e90146-s001.csv]

Link	Latitude	Longitude	Source	Year	Country
https://www.inaturalist.org/observations/130950244	20.968145	-89.629873	iNaturalist	2021	MX
https://www.inaturalist.org/observations/130193944	42.309737	-71.115143	iNaturalist	2020	US
https://www.inaturalist.org/observations/129081657	18.526227	-69.999729	iNaturalist	2019	DO
https://www.inaturalist.org/observations/107400508	-27.522368	152.987778	iNaturalist	2021	AU
https://www.inaturalist.org/observations/125599375	-7.923776	-35.165012	iNaturalist	2021	BR
https://www.inaturalist.org/observations/119689197	33.539963	-101.89526	iNaturalist	2020	US
https://www.inaturalist.org/observations/123677795	33.392497	-86.773159	iNaturalist	2021	US
https://www.inaturalist.org/observations/123000519	41.490259	1.956545	iNaturalist	2021	ES
https://www.inaturalist.org/observations/118804218	-20.639587	32.023894	iNaturalist	2021	ZW
https://www.inaturalist.org/observations/117092424	23.040542	113.372178	iNaturalist	2018	CN
https://www.inaturalist.org/observations/117751131	39.057326	-94.61182	iNaturalist	2021	US
https://www.inaturalist.org/observations/75654361	18.8009	98.942329	iNaturalist	2021	TH
https://www.inaturalist.org/observations/63632096	25	121.48	iNaturalist	2020	TW
https://www.inaturalist.org/observations/76009709	-32.898	151.668	iNaturalist	2019	AU
https://www.inaturalist.org/observations/42593537	8.464616	76.927576	iNaturalist	2020	IN
93966ee3-aa66-4b47-b2dc-78930002af45	-35.259462	149.152354	iNaturalist	2018	AU
a830849b-4db0-450b-a1c3-8e6909901a41	-35.812219	150.222345	iNaturalist	2019	AU
https://www.inaturalist.org/observations/113973133	38.578009	-121.458838	iNaturalist	2021	US
https://www.inaturalist.org/observations/114943012	30.310698	-91.096158	iNaturalist	2021	US
https://www.inaturalist.org/observations/111287897	-33.346418	18.868125	iNaturalist	2021	ZA
https://www.inaturalist.org/observations/112063021	32.781662	-97.303059	iNaturalist	2020	US
https://www.inaturalist.org/observations/86087073	33.035356	-96.726333	iNaturalist	2020	US
https://www.inaturalist.org/observations/109141054	-15.729444	-47.858611	iNaturalist	2020	BR
https://www.inaturalist.org/observations/109066923	-25.501486	-49.234936	iNaturalist	2021	BR
https://www.inaturalist.org/observations/108722202	38.88074	-77.09047	iNaturalist	2020	US
https://www.inaturalist.org/observations/108295842	-27.195168	152.945588	iNaturalist	2018	AU
https://www.inaturalist.org/observations/107821483	-15.783165	34.996262	iNaturalist	2021	MW
https://www.inaturalist.org/observations/104827196	-34.860751	-57.912431	iNaturalist	2016	AR
https://www.inaturalist.org/observations/102815807	-31.661658	-60.760809	iNaturalist	2020	AR
https://www.inaturalist.org/observations/101596219	-27.539771	153.033118	iNaturalist	2020	AU
https://www.inaturalist.org/observations/103131885	-39.077982	174.056273	iNaturalist	2021	NZ
https://www.inaturalist.org/observations/103706441	39.311927	-76.776436	iNaturalist	2020	US
https://www.inaturalist.org/observations/102987064	-34.601424	-58.443357	iNaturalist	2020	AR
https://www.inaturalist.org/observations/103742100	-15.369857	28.315755	iNaturalist	2021	ZM
https://www.inaturalist.org/observations/103124162	-36.722402	175.808897	iNaturalist	2020	NZ
https://www.inaturalist.org/observations/102518931	-27.522778	152.988333	iNaturalist	2020	AU
NSMK-IN-19003081	35.836538	127.040727	NSMK	2019	KR
https://www.inaturalist.org/observations/62482194	-15.729722	-47.858611	iNaturalist	2020	BR
https://www.inaturalist.org/observations/100682104	22.39083	113.972513	iNaturalist	2021	HK
https://www.inaturalist.org/observations/100568760	33.047385	-96.714616	iNaturalist	2021	US
https://www.inaturalist.org/observations/100230729	30.267153	-97.743061	iNaturalist	2021	US
https://www.inaturalist.org/observations/100002971	33.776716	-117.813193	iNaturalist	2020	US
https://www.inaturalist.org/observations/98725750	22.875636	86.196738	iNaturalist	2020	IN
https://www.inaturalist.org/observations/98348038	11.16254	75.879425	iNaturalist	2020	IN
https://www.inaturalist.org/observations/97851083	38.917062	-77.279022	iNaturalist	2020	US
https://www.inaturalist.org/observations/97906329	45.779432	5.013147	iNaturalist	2015	FR
https://www.inaturalist.org/observations/95819096	38.051973	-122.226984	iNaturalist	2019	US
https://www.inaturalist.org/observations/96320006	-6.967274	107.764911	iNaturalist	2020	ID
https://www.inaturalist.org/observations/92058887	20.98963	75.543779	iNaturalist	2020	IN
https://www.inaturalist.org/observations/90724891	35.325647	-94.301601	iNaturalist	2020	US
https://www.inaturalist.org/observations/90832335	35.496429	-97.521042	iNaturalist	2020	US
https://www.inaturalist.org/observations/81717520	32.958612	-96.694317	iNaturalist	2021	US
https://www.inaturalist.org/observations/81681113	37.712419	126.691123	iNaturalist	2021	KR
https://www.inaturalist.org/observations/82370555	34.025349	-118.406763	iNaturalist	2021	US
https://www.inaturalist.org/observations/81920178	39.505695	-121.516587	iNaturalist	2021	US
https://www.inaturalist.org/observations/80841372	15.496435	-88.211819	iNaturalist	2019	HN
https://www.inaturalist.org/observations/80915626	41.892222	3.183113	iNaturalist	2020	ES
https://www.inaturalist.org/observations/80554470	-12.986817	-38.512244	iNaturalist	2021	BR
https://www.inaturalist.org/observations/80696340	38.02008	-121.820199	iNaturalist	2021	US
https://www.inaturalist.org/observations/82159052	34.120503	-118.466579	iNaturalist	2021	US
https://www.inaturalist.org/observations/81057289	36.062875	-86.695824	iNaturalist	2021	US
https://www.inaturalist.org/observations/81518323	33.949096	-118.467035	iNaturalist	2021	US
https://www.inaturalist.org/observations/81502086	30.023539	-95.2945	iNaturalist	2021	US
https://www.inaturalist.org/observations/80569597	10.615773	76.192955	iNaturalist	2021	IN
https://www.inaturalist.org/observations/65436717	37.971908	-121.976157	iNaturalist	2020	US
https://www.inaturalist.org/observations/81447834	26.056429	-98.378571	iNaturalist	2021	MX
https://www.inaturalist.org/observations/33786461	21.777224	72.171848	iNaturalist	2019	IN
https://www.inaturalist.org/observations/81485453	-0.954135	-80.707118	iNaturalist	2021	EC
https://www.inaturalist.org/observations/81399129	34.428038	-119.2879	iNaturalist	2021	US
https://www.inaturalist.org/observations/80648811	48.513695	2.593952	iNaturalist	2021	FR
https://www.inaturalist.org/observations/80608713	30.886699	-97.580012	iNaturalist	2021	US
https://www.inaturalist.org/observations/81464966	33.988922	-118.40307	iNaturalist	2021	US
https://www.inaturalist.org/observations/81485451	-0.954129	-80.707118	iNaturalist	2021	EC
https://www.inaturalist.org/observations/82050564	37.272647	-121.807583	iNaturalist	2021	US
https://www.inaturalist.org/observations/81319224	20.611891	-103.393569	iNaturalist	2021	MX
https://www.inaturalist.org/observations/81290440	30.253439	-97.571083	iNaturalist	2021	US
https://www.inaturalist.org/observations/78091440	33.903831	-118.246331	iNaturalist	2021	US
https://www.inaturalist.org/observations/81776696	45.453804	-122.846208	iNaturalist	2021	US
https://www.inaturalist.org/observations/80777489	32.036855	34.653509	iNaturalist	2021	IL
https://www.inaturalist.org/observations/80977761	30.534196	-84.285295	iNaturalist	2021	US
https://www.inaturalist.org/observations/81253987	-23.192327	-44.252575	iNaturalist	2017	BR
https://www.inaturalist.org/observations/32962677	21.775988	72.169937	iNaturalist	2019	IN
https://www.inaturalist.org/observations/79817552	3.057233	72.888907	iNaturalist	2021	MV
https://www.inaturalist.org/observations/82058851	33.776692	-117.813214	iNaturalist	2021	US
https://www.inaturalist.org/observations/81921637	35.118269	-90.147286	iNaturalist	2021	US
https://www.inaturalist.org/observations/80436344	37.815547	-122.217738	iNaturalist	2021	US
https://www.inaturalist.org/observations/81234775	29.898208	-97.969605	iNaturalist	2021	US
https://www.inaturalist.org/observations/81202625	19.138502	-96.131376	iNaturalist	2021	MX
https://www.inaturalist.org/observations/80761063	31.955316	-96.159586	iNaturalist	2021	US
https://www.inaturalist.org/observations/65767738	34.101903	-118.25422	iNaturalist	2020	US
https://www.inaturalist.org/observations/81196062	35.931922	-79.046897	iNaturalist	2021	US
https://www.inaturalist.org/observations/81739958	34.123887	-118.248817	iNaturalist	2021	US
https://www.inaturalist.org/observations/82133012	11.822778	75.42888	iNaturalist	2021	IN
https://www.inaturalist.org/observations/80674937	1.48245	103.903237	iNaturalist	2021	MY
https://www.inaturalist.org/observations/82163684	30.208844	-97.886442	iNaturalist	2021	US
https://www.inaturalist.org/observations/81049730	3.894605	-76.305577	iNaturalist	2021	CO
https://www.inaturalist.org/observations/81219495	28.915167	-95.576531	iNaturalist	2021	US
https://www.inaturalist.org/observations/82058841	33.776692	-117.813187	iNaturalist	2021	US
https://www.inaturalist.org/observations/81937242	32.684213	-97.175579	iNaturalist	2021	US
https://www.inaturalist.org/observations/82081131	30.153489	-98.09015	iNaturalist	2021	US
https://www.inaturalist.org/observations/80840149	-6.249467	106.811417	iNaturalist	2021	ID
https://www.inaturalist.org/observations/80636588	32.825188	-117.090094	iNaturalist	2021	US
https://www.inaturalist.org/observations/81848638	33.22292	-97.15255	iNaturalist	2021	US
https://www.inaturalist.org/observations/82058833	33.776787	-117.813218	iNaturalist	2021	US
https://www.inaturalist.org/observations/82056952	30.292444	-95.320111	iNaturalist	2021	US
https://www.inaturalist.org/observations/81494236	34.166614	-118.384216	iNaturalist	2021	US
https://www.inaturalist.org/observations/80763527	30.3575	-97.7234	iNaturalist	2021	US
https://www.inaturalist.org/observations/60282837	21.777237	72.171854	iNaturalist	2020	IN
https://www.inaturalist.org/observations/51263807	34.205383	-118.143997	iNaturalist	2020	US
https://www.inaturalist.org/observations/80661356	30.055936	-96.9049	iNaturalist	2021	US
https://www.inaturalist.org/observations/57856371	37.746955	-122.416763	iNaturalist	2020	US
https://www.inaturalist.org/observations/80616206	19.19404	72.97121	iNaturalist	2021	IN
https://www.inaturalist.org/observations/81650551	-8.548819	125.552534	iNaturalist	2021	TL
https://www.inaturalist.org/observations/81033906	40.637709	-8.60877	iNaturalist	2021	PT
https://www.inaturalist.org/observations/80834874	29.96981	-90.043758	iNaturalist	2021	US
https://www.inaturalist.org/observations/82082804	29.784743	-98.787077	iNaturalist	2021	US
https://www.inaturalist.org/observations/80555218	4.638437	-74.470999	iNaturalist	2021	CO
https://www.inaturalist.org/observations/81492341	33.146765	-97.09601	iNaturalist	2021	US
https://www.inaturalist.org/observations/81790333	32.951333	-117.230333	iNaturalist	2013	US
https://www.inaturalist.org/observations/81263358	27.278149	-82.462244	iNaturalist	2021	US
https://www.inaturalist.org/observations/81792390	37.685799	-121.795074	iNaturalist	2021	US
https://www.inaturalist.org/observations/50962704	33.86442	-118.31983	iNaturalist	2020	US
https://www.inaturalist.org/observations/82375320	34.620873	-118.199111	iNaturalist	2021	US
https://www.inaturalist.org/observations/81378578	15.938673	-96.423344	iNaturalist	2021	MX
https://www.inaturalist.org/observations/66237154	33.776711	-117.813191	iNaturalist	2020	US
https://www.inaturalist.org/observations/80998690	12.897732	74.990233	iNaturalist	2021	IN
https://www.inaturalist.org/observations/81071290	34.761088	-84.999253	iNaturalist	2021	US
https://www.inaturalist.org/observations/82104452	25.664171	-100.457662	iNaturalist	2021	MX
https://www.inaturalist.org/observations/82197398	34.19745	-118.291343	iNaturalist	2021	US
https://www.inaturalist.org/observations/81984745	34.17838	-118.013	iNaturalist	2021	US
https://www.inaturalist.org/observations/57897140	33.829613	-118.178337	iNaturalist	2020	US
https://www.inaturalist.org/observations/81100812	16.804465	-93.272921	iNaturalist	2021	MX
https://www.inaturalist.org/observations/81949972	34.064121	-118.213515	iNaturalist	2021	US
https://www.inaturalist.org/observations/81654275	-8.550231	125.55274	iNaturalist	2021	TL
https://www.inaturalist.org/observations/81426972	44.787207	11.683917	iNaturalist	2021	IT
https://www.inaturalist.org/observations/80673808	35.34869	139.610574	iNaturalist	2021	JP
https://www.inaturalist.org/observations/81508043	32.227146	-98.214577	iNaturalist	2021	US
https://www.inaturalist.org/observations/81123256	28.309715	-105.451128	iNaturalist	2021	MX
https://www.inaturalist.org/observations/80756240	30.449478	-97.849663	iNaturalist	2021	US
https://www.inaturalist.org/observations/81679697	25.013201	121.415118	iNaturalist	2021	TW
https://www.inaturalist.org/observations/81956913	37.167038	-121.64916	iNaturalist	2021	US
https://www.inaturalist.org/observations/81758491	29.96382	-95.197578	iNaturalist	2021	US
https://www.inaturalist.org/observations/50343137	33.837117	-117.643759	iNaturalist	2020	US
https://www.inaturalist.org/observations/80403581	-0.963889	-80.755556	iNaturalist	2021	EC
https://www.inaturalist.org/observations/80246584	0.124058	-78.629433	iNaturalist	2021	EC
https://www.inaturalist.org/observations/80320539	34.952892	-78.876139	iNaturalist	2021	US
https://www.inaturalist.org/observations/80392113	33.988858	-118.403008	iNaturalist	2021	US
https://www.inaturalist.org/observations/79993710	29.618162	-99.52185	iNaturalist	2021	US
https://www.inaturalist.org/observations/80535343	30.476503	-95.548167	iNaturalist	2021	US
https://www.inaturalist.org/observations/80393189	43.194042	6.009167	iNaturalist	2021	FR
https://www.inaturalist.org/observations/80331815	31.719389	35.096958	iNaturalist	2021	IL
https://www.inaturalist.org/observations/80447127	-9.945469	-67.87952	iNaturalist	2021	BR
https://www.inaturalist.org/observations/80325456	-32.927778	151.710833	iNaturalist	2019	AU
https://www.inaturalist.org/observations/80393174	43.19394	6.008937	iNaturalist	2021	FR
https://www.inaturalist.org/observations/80410490	31.388362	-94.098161	iNaturalist	2021	US
https://www.inaturalist.org/observations/80022458	-23.728446	-46.566711	iNaturalist	2021	BR
https://www.inaturalist.org/observations/80355340	-22.932248	-64.43926	iNaturalist	2008	AR
https://www.inaturalist.org/observations/80366413	35.155372	-106.573212	iNaturalist	2021	US
https://www.inaturalist.org/observations/79766805	6.030106	-75.436663	iNaturalist	2021	CO
https://www.inaturalist.org/observations/80190062	31.132001	-93.177966	iNaturalist	2021	US
https://www.inaturalist.org/observations/80064035	38.047079	-122.221267	iNaturalist	2021	US
https://www.inaturalist.org/observations/79724921	30.428977	-97.661338	iNaturalist	2021	US
https://www.inaturalist.org/observations/79667672	29.538045	-95.390549	iNaturalist	2021	US
https://www.inaturalist.org/observations/80417616	7.159003	124.212151	iNaturalist	2021	PH
https://www.inaturalist.org/observations/80242683	30.157558	-98.179204	iNaturalist	2021	US
https://www.inaturalist.org/observations/80355434	-29.425729	-60.35264	iNaturalist	2016	AR
https://www.inaturalist.org/observations/79953157	42.339722	-122.836389	iNaturalist	2021	US
https://www.inaturalist.org/observations/79603737	40.748722	-73.884133	iNaturalist	2021	US
https://www.inaturalist.org/observations/79848933	46.208661	-119.119948	iNaturalist	2021	US
https://www.inaturalist.org/observations/79427586	34.100964	-118.070992	iNaturalist	2021	US
https://www.inaturalist.org/observations/79612132	6.722981	80.064668	iNaturalist	2021	LK
https://www.inaturalist.org/observations/80070453	25.646124	-100.248587	iNaturalist	2021	MX
https://www.inaturalist.org/observations/79742412	41.152345	-7.813512	iNaturalist	2021	PT
https://www.inaturalist.org/observations/79937724	38.882675	-77.005317	iNaturalist	2021	US
https://www.inaturalist.org/observations/79802186	38.545046	-121.472683	iNaturalist	2021	US
https://www.inaturalist.org/observations/79661299	29.895963	-95.634812	iNaturalist	2021	US
https://www.inaturalist.org/observations/80414331	44.084706	-123.053066	iNaturalist	2021	US
https://www.inaturalist.org/observations/79719714	19.869173	-99.095324	iNaturalist	2021	MX
https://www.inaturalist.org/observations/79623486	40.502665	-7.902672	iNaturalist	2021	PT
https://www.inaturalist.org/observations/79896783	37.690657	-121.759644	iNaturalist	2021	US
https://www.inaturalist.org/observations/80127311	29.870532	-97.932122	iNaturalist	2021	US
https://www.inaturalist.org/observations/79815135	33.83182	-118.105112	iNaturalist	2021	US
https://www.inaturalist.org/observations/79441075	33.776697	-117.813191	iNaturalist	2021	US
https://www.inaturalist.org/observations/79587499	33.450629	-88.814851	iNaturalist	2021	US
https://www.inaturalist.org/observations/79256002	1.469969	103.658594	iNaturalist	2021	MY
https://www.inaturalist.org/observations/79204806	36.03772	-83.272499	iNaturalist	2021	US
https://www.inaturalist.org/observations/79541609	31.339533	-89.360916	iNaturalist	2021	US
https://www.inaturalist.org/observations/79529287	30.216782	-97.861564	iNaturalist	2021	US
https://www.inaturalist.org/observations/79189090	14.053126	-87.156944	iNaturalist	2021	HN
https://www.inaturalist.org/observations/78928978	8.521651	-82.423858	iNaturalist	2021	PA
https://www.inaturalist.org/observations/79495881	8.869866	76.601551	iNaturalist	2021	IN
https://www.inaturalist.org/observations/78866589	18.973909	-99.584735	iNaturalist	2021	MX
https://www.inaturalist.org/observations/79493812	33.776693	-117.813184	iNaturalist	2021	US
https://www.inaturalist.org/observations/79437350	33.776695	-117.81319	iNaturalist	2021	US
https://www.inaturalist.org/observations/77355364	-0.963095	-80.752645	iNaturalist	2021	EC
https://www.inaturalist.org/observations/79151352	40.63777	-8.608689	iNaturalist	2021	PT
https://www.inaturalist.org/observations/78727936	29.535663	-95.554772	iNaturalist	2021	US
https://www.inaturalist.org/observations/79440509	33.776695	-117.813183	iNaturalist	2021	US
https://www.inaturalist.org/observations/78663467	29.765237	-95.452202	iNaturalist	2021	US
https://www.inaturalist.org/observations/21018443	-33.860449	18.539481	iNaturalist	2019	ZA
https://www.inaturalist.org/observations/79426286	34.937065	-76.934853	iNaturalist	2021	US
https://www.inaturalist.org/observations/79581717	14.567764	-90.435284	iNaturalist	2021	GT
https://www.inaturalist.org/observations/79240740	33.776696	-117.813189	iNaturalist	2021	US
https://www.inaturalist.org/observations/79289512	36.020342	-78.922087	iNaturalist	2021	US
https://www.inaturalist.org/observations/79323552	44.052125	-123.169412	iNaturalist	2021	US
https://www.inaturalist.org/observations/79369994	38.783337	-77.071786	iNaturalist	2021	US
https://www.inaturalist.org/observations/79473679	-27.467413	153.040582	iNaturalist	2021	AU
https://www.inaturalist.org/observations/79158390	40.637625	-8.608759	iNaturalist	2021	PT
https://www.inaturalist.org/observations/79011382	40.649659	-73.963333	iNaturalist	2021	US
https://www.inaturalist.org/observations/79062297	9.164078	-75.052771	iNaturalist	2021	CO
https://www.inaturalist.org/observations/78866551	30.209494	-97.887195	iNaturalist	2021	US
https://www.inaturalist.org/observations/78828831	22.447924	114.040868	iNaturalist	2021	HK
https://www.inaturalist.org/observations/76274339	14.660841	-90.516527	iNaturalist	2021	GT
https://www.inaturalist.org/observations/79170375	-33.943451	22.47578	iNaturalist	2021	ZA
https://www.inaturalist.org/observations/78175891	8.865223	-79.766596	iNaturalist	2021	PA
https://www.inaturalist.org/observations/79189825	29.418767	-98.48714	iNaturalist	2021	US
https://www.inaturalist.org/observations/78745530	30.135755	-95.167681	iNaturalist	2021	US
https://www.inaturalist.org/observations/78442162	-24.003533	151.196322	iNaturalist	2021	AU
https://www.inaturalist.org/observations/78362158	20.52476	-105.309122	iNaturalist	2021	MX
https://www.inaturalist.org/observations/78252137	12.879013	77.52981	iNaturalist	2021	IN
https://www.inaturalist.org/observations/78280916	33.776646	-117.81319	iNaturalist	2021	US
https://www.inaturalist.org/observations/78410237	36.68677	-95.98468	iNaturalist	2021	US
https://www.inaturalist.org/observations/78548330	23.042565	121.176577	iNaturalist	2021	TW
https://www.inaturalist.org/observations/77965052	33.482097	-112.30369	iNaturalist	2021	US
https://www.inaturalist.org/observations/78063184	33.764375	-84.294319	iNaturalist	2021	US
https://www.inaturalist.org/observations/78083733	33.649966	-86.561613	iNaturalist	2021	US
https://www.inaturalist.org/observations/78027629	3.10139	101.617068	iNaturalist	2021	MY
https://www.inaturalist.org/observations/78004049	-8.549838	125.552519	iNaturalist	2021	TL
https://www.inaturalist.org/observations/77828571	42.073464	-70.994537	iNaturalist	2021	US
https://www.inaturalist.org/observations/77843152	15.482242	73.821763	iNaturalist	2021	IN
https://www.inaturalist.org/observations/78325089	12.884017	77.463654	iNaturalist	2021	IN
https://www.inaturalist.org/observations/77970240	32.347146	-95.290011	iNaturalist	2021	US
https://www.inaturalist.org/observations/78328300	1.424614	103.838217	iNaturalist	2021	SG
https://www.inaturalist.org/observations/77955748	29.714524	-98.216386	iNaturalist	2021	US
https://www.inaturalist.org/observations/77779086	27.922194	-82.002459	iNaturalist	2021	US
https://www.inaturalist.org/observations/78185296	-27.340012	152.95558	iNaturalist	2021	AU
https://www.inaturalist.org/observations/78622320	32.912747	-96.858486	iNaturalist	2021	US
https://www.inaturalist.org/observations/77931275	30.05801	-97.99822	iNaturalist	2021	US
https://www.inaturalist.org/observations/78307748	-27.489647	153.131989	iNaturalist	2021	AU
https://www.inaturalist.org/observations/78634364	32.801728	-96.771558	iNaturalist	2021	US
https://www.inaturalist.org/observations/78405347	30.279178	-97.708938	iNaturalist	2021	US
https://www.inaturalist.org/observations/78464074	33.320648	-111.903366	iNaturalist	2021	US
https://www.inaturalist.org/observations/78431607	10.022295	76.290812	iNaturalist	2021	IN
https://www.inaturalist.org/observations/78086458	38.564444	-121.472311	iNaturalist	2021	US
https://www.inaturalist.org/observations/78193420	33.776715	-117.813187	iNaturalist	2021	US
https://www.inaturalist.org/observations/78014723	31.464774	-96.365449	iNaturalist	2021	US
https://www.inaturalist.org/observations/78016475	34.111849	-118.341514	iNaturalist	2021	US
https://www.inaturalist.org/observations/77958727	28.553957	-81.439958	iNaturalist	2021	US
https://www.inaturalist.org/observations/77879021	32.171157	34.860485	iNaturalist	2021	IL
https://www.inaturalist.org/observations/77744546	29.963933	-95.197608	iNaturalist	2021	US
https://www.inaturalist.org/observations/78117106	-36.82119	174.712324	iNaturalist	2021	NZ
https://www.inaturalist.org/observations/77807701	32.864856	-97.077899	iNaturalist	2021	US
https://www.inaturalist.org/observations/77841103	34.101208	-81.124571	iNaturalist	2021	US
https://www.inaturalist.org/observations/78178090	-37.661985	175.312424	iNaturalist	2021	NZ
https://www.inaturalist.org/observations/77266614	7.7904	-80.250797	iNaturalist	2021	PA
https://www.inaturalist.org/observations/76915251	-34.051547	18.519571	iNaturalist	2021	ZA
https://www.inaturalist.org/observations/77263887	3.050406	101.59145	iNaturalist	2021	MY
https://www.inaturalist.org/observations/77324904	32.91655	-117.110696	iNaturalist	2021	US
https://www.inaturalist.org/observations/77260510	-33.386313	18.912495	iNaturalist	2021	ZA
https://www.inaturalist.org/observations/77559418	37.999268	-122.132837	iNaturalist	2021	US
https://www.inaturalist.org/observations/76897062	30.366366	-97.673133	iNaturalist	2021	US
https://www.inaturalist.org/observations/77291304	31.926574	-106.421914	iNaturalist	2021	US
https://www.inaturalist.org/observations/77218208	33.403728	-111.88793	iNaturalist	2021	US
https://www.inaturalist.org/observations/77614943	29.355563	-95.057494	iNaturalist	2021	US
https://www.inaturalist.org/observations/77012309	29.998422	-95.558388	iNaturalist	2021	US
https://www.inaturalist.org/observations/76198306	30.442999	-97.654907	iNaturalist	2021	US
https://www.inaturalist.org/observations/74989597	-33.87697	151.165742	iNaturalist	2021	AU
https://www.inaturalist.org/observations/75905156	27.313932	-82.414653	iNaturalist	2021	US
https://www.inaturalist.org/observations/77482821	33.988842	-118.40307	iNaturalist	2021	US
https://www.inaturalist.org/observations/77364496	26.203209	-98.168912	iNaturalist	2021	US
https://www.inaturalist.org/observations/77026749	43.625221	3.871816	iNaturalist	2021	FR
https://www.inaturalist.org/observations/76111137	1.515055	103.77791	iNaturalist	2021	MY
https://www.inaturalist.org/observations/76571670	27.893517	-82.763217	iNaturalist	2021	US
https://www.inaturalist.org/observations/76556582	15.466121	-90.390862	iNaturalist	2021	GT
https://www.inaturalist.org/observations/77622048	9.058783	-79.47422	iNaturalist	2021	PA
https://www.inaturalist.org/observations/75863366	29.963837	-95.197662	iNaturalist	2021	US
https://www.inaturalist.org/observations/76960788	7.05311	125.558946	iNaturalist	2021	PH
https://www.inaturalist.org/observations/75851242	22.445995	114.138342	iNaturalist	2021	HK
https://www.inaturalist.org/observations/76212036	34.113014	-118.051567	iNaturalist	2021	US
https://www.inaturalist.org/observations/76338249	32.897367	-97.294453	iNaturalist	2021	US
https://www.inaturalist.org/observations/77675019	31.910608	-81.293733	iNaturalist	2021	US
https://www.inaturalist.org/observations/77141623	-3.098202	-59.988222	iNaturalist	2021	BR
https://www.inaturalist.org/observations/77681436	9.144096	-79.616687	iNaturalist	2021	PA
https://www.inaturalist.org/observations/77621162	9.564226	76.535091	iNaturalist	2021	IN
https://www.inaturalist.org/observations/77281188	30.159799	-97.845969	iNaturalist	2021	US
https://www.inaturalist.org/observations/77290504	32.745793	-97.276425	iNaturalist	2021	US
https://www.inaturalist.org/observations/77160710	29.963928	-95.197687	iNaturalist	2021	US
https://www.inaturalist.org/observations/77002148	-29.658379	31.04693	iNaturalist	2021	ZA
https://www.inaturalist.org/observations/76785976	6.497631	-75.75463	iNaturalist	2021	CO
https://www.inaturalist.org/observations/76726665	-34.933623	-57.956655	iNaturalist	2021	AR
https://www.inaturalist.org/observations/77103274	19.291944	-99.173889	iNaturalist	2021	MX
https://www.inaturalist.org/observations/76614215	32.745425	-97.27339	iNaturalist	2021	US
https://www.inaturalist.org/observations/77117670	-36.807759	174.700347	iNaturalist	2021	NZ
https://www.inaturalist.org/observations/75263051	38.816115	-77.069606	iNaturalist	2021	US
https://www.inaturalist.org/observations/76231512	22.238043	114.200814	iNaturalist	2021	HK
https://www.inaturalist.org/observations/75735028	33.403682	-111.888985	iNaturalist	2021	US
https://www.inaturalist.org/observations/76128490	7.954994	-80.702042	iNaturalist	2021	PA
https://www.inaturalist.org/observations/75308612	12.868755	80.236774	iNaturalist	2020	IN
https://www.inaturalist.org/observations/76409648	-35.918053	-64.29303	iNaturalist	2021	AR
https://www.inaturalist.org/observations/76194512	-34.134005	18.386751	iNaturalist	2021	ZA
https://www.inaturalist.org/observations/76220483	13.723357	-89.368512	iNaturalist	2021	SV
https://www.inaturalist.org/observations/76315463	37.660321	-8.469082	iNaturalist	2021	PT
https://www.inaturalist.org/observations/76187834	31.134577	-94.254921	iNaturalist	2021	US
https://www.inaturalist.org/observations/75735121	22.985634	120.211433	iNaturalist	2021	TW
https://www.inaturalist.org/observations/75739287	24.955711	121.216499	iNaturalist	2021	TW
https://www.inaturalist.org/observations/75751840	37.997908	-122.528049	iNaturalist	2021	US
https://www.inaturalist.org/observations/75308618	12.983684	80.217031	iNaturalist	2020	IN
https://www.inaturalist.org/observations/75247949	34.112956	-118.051608	iNaturalist	2021	US
https://www.inaturalist.org/observations/75594443	30.363115	-97.6354	iNaturalist	2021	US
https://www.inaturalist.org/observations/75576506	30.1	-97.849998	iNaturalist	2021	US
https://www.inaturalist.org/observations/75682053	7.52881	125.615878	iNaturalist	2021	PH
https://www.inaturalist.org/observations/53808524	24.951313	121.499803	iNaturalist	2020	TW
https://www.inaturalist.org/observations/31719980	24.948066	121.500419	iNaturalist	2019	TW
https://www.inaturalist.org/observations/75053299	19.189376	72.970367	iNaturalist	2021	IN
https://www.inaturalist.org/observations/74950397	40.072652	-88.291657	iNaturalist	2021	US
https://www.inaturalist.org/observations/75553576	20.028964	-100.718669	iNaturalist	2021	MX
https://www.inaturalist.org/observations/75090009	29.935657	-97.949999	iNaturalist	2021	US
https://www.inaturalist.org/observations/74988046	17.144167	-96.744722	iNaturalist	2021	MX
https://www.inaturalist.org/observations/75263673	30.454627	-97.628518	iNaturalist	2021	US
https://www.inaturalist.org/observations/75446704	34.053714	-81.185097	iNaturalist	2021	US
https://www.inaturalist.org/observations/75013754	20.029958	-100.718364	iNaturalist	2021	MX
https://www.inaturalist.org/observations/75284080	-27.628056	152.585278	iNaturalist	2021	AU
https://www.inaturalist.org/observations/53427640	24.948493	121.499358	iNaturalist	2020	TW
https://www.inaturalist.org/observations/75306640	12.954992	80.201456	iNaturalist	2020	IN
https://www.inaturalist.org/observations/75306637	12.935018	80.336029	iNaturalist	2020	IN
https://www.inaturalist.org/observations/36860662	40.018144	-82.467422	iNaturalist	2018	US
https://www.inaturalist.org/observations/75453756	9.058867	-79.473938	iNaturalist	2021	PA
https://www.inaturalist.org/observations/66956813	33.776701	-117.813192	iNaturalist	2019	US
https://www.inaturalist.org/observations/75068994	-33.526366	-70.785503	iNaturalist	2021	CL
https://www.inaturalist.org/observations/74957456	-27.4449	-48.424755	iNaturalist	2021	BR
https://www.inaturalist.org/observations/75389356	33.964054	-118.020799	iNaturalist	2021	US
https://www.inaturalist.org/observations/75306636	12.859138	80.275654	iNaturalist	2020	IN
https://www.inaturalist.org/observations/75195206	34.102092	-118.253647	iNaturalist	2021	US
https://www.inaturalist.org/observations/75308606	12.85043	80.29878	iNaturalist	2020	IN
https://www.inaturalist.org/observations/75208993	29.460858	-98.472953	iNaturalist	2021	US
https://www.inaturalist.org/observations/56398378	32.833295	34.978486	iNaturalist	2020	IL
https://www.inaturalist.org/observations/74948835	29.682304	-82.605943	iNaturalist	2021	US
https://www.inaturalist.org/observations/74795450	-27.499354	153.000769	iNaturalist	2020	AU
https://www.inaturalist.org/observations/74787378	-31.40183	-64.177667	iNaturalist	2021	AR
https://www.inaturalist.org/observations/74678078	34.03944	-79.93696	iNaturalist	2021	US
https://www.inaturalist.org/observations/74840128	9.04816	-79.480282	iNaturalist	2021	PA
https://www.inaturalist.org/observations/74925192	24.83649	121.281909	iNaturalist	2021	TW
https://www.inaturalist.org/observations/74784441	41.237252	-8.614575	iNaturalist	2021	PT
https://www.inaturalist.org/observations/74829619	30.013242	-95.59925	iNaturalist	2021	US
https://www.inaturalist.org/observations/74397981	-32.998056	-68.872614	iNaturalist	2021	AR
https://www.inaturalist.org/observations/74562219	30.292253	-95.320168	iNaturalist	2021	US
https://www.inaturalist.org/observations/72802988	30.199447	-95.688812	iNaturalist	2021	US
https://www.inaturalist.org/observations/72279653	45.269583	-122.707537	iNaturalist	2021	US
https://www.inaturalist.org/observations/74622678	29.445814	-95.543734	iNaturalist	2021	US
https://www.inaturalist.org/observations/70285386	37.404217	-121.852417	iNaturalist	2021	US
https://www.inaturalist.org/observations/74292129	50.146892	4.027346	iNaturalist	2021	FR
https://www.inaturalist.org/observations/74415004	30.928137	-96.932463	iNaturalist	2021	US
https://www.inaturalist.org/observations/74327798	32.869884	-97.430222	iNaturalist	2021	US
https://www.inaturalist.org/observations/74745542	31.383028	-81.411835	iNaturalist	2021	US
https://www.inaturalist.org/observations/74235584	12.905201	77.686538	iNaturalist	2020	IN
https://www.inaturalist.org/observations/74544829	33.952462	-83.387253	iNaturalist	2021	US
https://www.inaturalist.org/observations/70005683	28.144828	-82.233372	iNaturalist	2021	US
https://www.inaturalist.org/observations/74271023	-15.729922	-47.859659	iNaturalist	2021	BR
https://www.inaturalist.org/observations/71289119	-36.864333	174.749425	iNaturalist	2021	NZ
https://www.inaturalist.org/observations/73390035	30.143397	-95.775097	iNaturalist	2021	US
https://www.inaturalist.org/observations/74406214	-33.386302	18.912366	iNaturalist	2021	ZA
https://www.inaturalist.org/observations/74334441	-23.541484	-46.689827	iNaturalist	2021	BR
https://www.inaturalist.org/observations/74475798	23.652261	120.308591	iNaturalist	2021	TW
https://www.inaturalist.org/observations/74489816	25.665184	-100.310486	iNaturalist	2021	MX
https://www.inaturalist.org/observations/74347200	40.899485	-8.50243	iNaturalist	2021	PT
https://www.inaturalist.org/observations/73509729	18.574927	-69.89267	iNaturalist	2021	DO
https://www.inaturalist.org/observations/74121153	-33.824955	151.240192	iNaturalist	2021	AU
https://www.inaturalist.org/observations/7475352	43.353317	10.457925	iNaturalist	2017	IT
https://www.inaturalist.org/observations/74578146	-2.418842	-54.73465	iNaturalist	2021	BR
https://www.inaturalist.org/observations/74443788	30.252986	-97.754471	iNaturalist	2021	US
https://www.inaturalist.org/observations/74155509	9.163953	-75.052782	iNaturalist	2021	CO
https://www.inaturalist.org/observations/33022580	39.680538	-75.75245	iNaturalist	2019	US
http://arctos.database.museum/guid/UAM:Ento:446277?seid=5043746	61.19416	-149.72122	UAM	2021	US
https://www.inaturalist.org/observations/73689338	25.678328	-100.454244	iNaturalist	2021	MX
https://www.inaturalist.org/observations/73902623	13.969339	-86.177719	iNaturalist	2011	NI
https://www.inaturalist.org/observations/73870365	29.423181	-98.731503	iNaturalist	2021	US
https://www.inaturalist.org/observations/73659354	-17.343445	-63.838379	iNaturalist	2021	BO
https://www.inaturalist.org/observations/73980557	30.281505	-97.686417	iNaturalist	2021	US
https://www.inaturalist.org/observations/73976494	32.991192	-96.753753	iNaturalist	2021	US
https://www.inaturalist.org/observations/73903936	11.712755	-85.953653	iNaturalist	2009	NI
https://www.inaturalist.org/observations/73592205	24.570467	92.464587	iNaturalist	2016	IN
https://www.inaturalist.org/observations/73236802	40.759906	-73.957058	iNaturalist	2021	US
https://www.inaturalist.org/observations/73485086	22.969383	121.304817	iNaturalist	2021	TW
https://www.inaturalist.org/observations/55414991	36.922489	-76.239664	iNaturalist	2020	US
https://www.inaturalist.org/observations/55401570	13.070401	77.577166	iNaturalist	2020	IN
https://www.inaturalist.org/observations/73518156	-13.842836	34.252936	iNaturalist	2021	MW
https://www.inaturalist.org/observations/51865407	33.841048	-118.160556	iNaturalist	2020	US
https://www.inaturalist.org/observations/18035336	25.767275	-100.435441	iNaturalist	2018	MX
https://www.inaturalist.org/observations/60088156	3.057235	72.888863	iNaturalist	2020	MV
https://www.inaturalist.org/observations/38074722	18.491011	-69.956995	iNaturalist	2020	DO
https://www.inaturalist.org/observations/74034924	29.102492	-81.875564	iNaturalist	2020	US
https://www.inaturalist.org/observations/73902582	-33.941555	151.244191	iNaturalist	2021	AU
https://www.inaturalist.org/observations/63913177	33.841049	-118.160568	iNaturalist	2020	US
https://www.inaturalist.org/observations/54675419	33.841016	-118.160618	iNaturalist	2020	US
http://www.inaturalist.org/observations/1745734	37.875038	-122.117578	iNaturalist	2015	US
https://www.inaturalist.org/observations/73874846	-33.538234	-70.60127	iNaturalist	2021	CL
https://www.inaturalist.org/observations/73586475	14.098272	-87.165466	iNaturalist	2021	HN
https://www.inaturalist.org/observations/64908569	36.902118	-76.121692	iNaturalist	2020	US
https://www.inaturalist.org/observations/39807170	30.250537	-97.758537	iNaturalist	2020	US
https://www.inaturalist.org/observations/73517883	30.38897	-91.1008	iNaturalist	2021	US
https://www.inaturalist.org/observations/65336340	3.057447	72.888931	iNaturalist	2020	MV
https://www.inaturalist.org/observations/8059349	40.822812	-73.95703	iNaturalist	2017	US
https://www.inaturalist.org/observations/73236821	40.759897	-73.95703	iNaturalist	2021	US
https://www.inaturalist.org/observations/52830232	36.910599	-76.113721	iNaturalist	2020	US
https://www.inaturalist.org/observations/73498099	-23.464341	-46.587676	iNaturalist	2021	BR
https://www.inaturalist.org/observations/73213818	45.579941	10.023251	iNaturalist	2021	IT
http://www.inaturalist.org/observations/4114336	41.588173	13.339582	iNaturalist	2016	IT
https://www.inaturalist.org/observations/62124907	17.998117	-66.653605	iNaturalist	2020	PR
https://www.inaturalist.org/observations/73315110	14.268974	121.07062	iNaturalist	2021	PH
https://www.inaturalist.org/observations/72982627	30.069746	-98.525512	iNaturalist	2021	US
https://www.inaturalist.org/observations/73031067	10.744076	-61.513914	iNaturalist	2021	TT
https://www.inaturalist.org/observations/73179858	22.546764	114.078362	iNaturalist	2021	CN
https://www.inaturalist.org/observations/72706397	30.63587	-97.666389	iNaturalist	2021	US
https://www.inaturalist.org/observations/73176513	25.630928	88.128529	iNaturalist	2021	IN
https://www.inaturalist.org/observations/73190647	-27.574825	-48.606318	iNaturalist	2021	BR
https://www.inaturalist.org/observations/72930371	-38.889568	-62.072304	iNaturalist	2021	AR
https://www.inaturalist.org/observations/70302725	-27.523244	152.982929	iNaturalist	2021	AU
https://www.inaturalist.org/observations/66547761	-27.531667	152.980556	iNaturalist	2020	AU
https://www.inaturalist.org/observations/67165073	-27.522222	152.983611	iNaturalist	2020	AU
https://www.inaturalist.org/observations/13358586	32.876282	-97.278786	iNaturalist	2018	US
https://www.inaturalist.org/observations/65108725	-34.560129	-58.430534	iNaturalist	2020	AR
https://www.inaturalist.org/observations/69271922	-35.257526	174.11811	iNaturalist	2021	NZ
https://www.inaturalist.org/observations/72656285	-37.381254	174.91794	iNaturalist	2021	NZ
https://www.inaturalist.org/observations/67336587	-27.5025	152.975278	iNaturalist	2020	AU
https://www.inaturalist.org/observations/73208874	-25.595349	-54.557789	iNaturalist	2021	AR
https://www.inaturalist.org/observations/64977957	-27.522222	152.984167	iNaturalist	2020	AU
https://www.inaturalist.org/observations/37204185	-31.752254	-60.493068	iNaturalist	2020	AR
https://www.inaturalist.org/observations/52373926	25.619969	-100.295842	iNaturalist	2020	MX
https://www.inaturalist.org/observations/65858088	-31.752311	-60.493182	iNaturalist	2020	AR
https://www.inaturalist.org/observations/68425365	-27.5225	152.988056	iNaturalist	2021	AU
https://www.inaturalist.org/observations/73179461	19.261081	-99.135758	iNaturalist	2020	MX
https://www.inaturalist.org/observations/71196860	-27.523056	152.989167	iNaturalist	2021	AU
https://www.inaturalist.org/observations/22702253	23.715952	120.417608	iNaturalist	2019	TW
https://www.inaturalist.org/observations/73127102	29.748177	-95.404785	iNaturalist	2021	US
https://www.inaturalist.org/observations/65036915	-27.521944	152.988056	iNaturalist	2020	AU
https://www.inaturalist.org/observations/60729089	32.823361	-97.250317	iNaturalist	2020	US
https://www.inaturalist.org/observations/72066783	-27.469513	153.025267	iNaturalist	2021	AU
https://www.inaturalist.org/observations/71919442	-34.619599	-58.435165	iNaturalist	2021	AR
https://www.inaturalist.org/observations/50607481	25.619926	-100.295706	iNaturalist	2020	MX
https://www.inaturalist.org/observations/72925200	30.184691	-97.899956	iNaturalist	2021	US
https://www.inaturalist.org/observations/72868901	-23.974325	151.276057	iNaturalist	2021	AU
https://www.inaturalist.org/observations/73043045	38.35745	-77.480595	iNaturalist	2021	US
https://www.inaturalist.org/observations/73316307	14.268831	121.070658	iNaturalist	2021	PH
https://www.inaturalist.org/observations/67972935	-27.522222	152.988333	iNaturalist	2021	AU
https://www.inaturalist.org/observations/67388013	-27.5225	152.987778	iNaturalist	2021	AU
https://www.inaturalist.org/observations/38648971	-31.752261	-60.493246	iNaturalist	2020	AR
https://www.inaturalist.org/observations/67587207	-27.521944	152.980833	iNaturalist	2021	AU
http://conabio.inaturalist.org/observations/1929145	19.287038	-96.440166	iNaturalist	2015	MX
https://www.inaturalist.org/observations/68298031	-27.521667	152.980556	iNaturalist	2021	AU
https://www.inaturalist.org/observations/61777559	25.96082	-100.290831	iNaturalist	2020	MX
https://www.inaturalist.org/observations/30022435	25.766158	-100.436527	iNaturalist	2019	MX
https://www.inaturalist.org/observations/67655975	-27.523333	152.99	iNaturalist	2021	AU
https://www.inaturalist.org/observations/68820038	-34.525949	-58.492676	iNaturalist	2021	AR
https://www.inaturalist.org/observations/48815331	32.757299	-117.120803	iNaturalist	2020	US
https://www.inaturalist.org/observations/15027005	23.698378	120.539363	iNaturalist	2018	TW
https://www.inaturalist.org/observations/71686355	-27.522778	152.988056	iNaturalist	2021	AU
https://www.inaturalist.org/observations/64132498	-27.521944	152.987778	iNaturalist	2020	AU
https://www.inaturalist.org/observations/72353150	-27.683333	153.016667	iNaturalist	2013	AU
https://www.inaturalist.org/observations/72525901	24.854611	-80.739956	iNaturalist	2021	US
https://www.inaturalist.org/observations/72370921	40.464974	-79.930812	iNaturalist	2021	US
https://www.inaturalist.org/observations/62545092	8.980483	-79.535942	iNaturalist	2020	PA
https://www.inaturalist.org/observations/61940607	46.676865	11.156025	iNaturalist	2020	IT
https://www.inaturalist.org/observations/72492318	35.771319	-78.633435	iNaturalist	2021	US
https://www.inaturalist.org/observations/72320388	29.760427	-95.369803	iNaturalist	2021	US
https://www.inaturalist.org/observations/72597028	-33.386322	18.912458	iNaturalist	2021	ZA
https://www.inaturalist.org/observations/72251320	22.247599	114.24437	iNaturalist	2021	HK
https://www.inaturalist.org/observations/72608151	-11.024728	-66.047081	iNaturalist	2021	BO
https://www.inaturalist.org/observations/72517825	-20.073808	23.356743	iNaturalist	2021	BW
https://www.inaturalist.org/observations/66828652	-34.802187	-58.363492	iNaturalist	2020	AR
https://www.inaturalist.org/observations/72109269	40.02221	-83.195814	iNaturalist	2021	US
https://www.inaturalist.org/observations/72367820	24.1	120.720001	iNaturalist	2021	TW
https://www.inaturalist.org/observations/72072275	23.111399	112.519785	iNaturalist	2021	CN
https://www.inaturalist.org/observations/14359110	40.724454	-73.981999	iNaturalist	2018	US
https://www.inaturalist.org/observations/57649934	37.830188	-122.260872	iNaturalist	2020	US
https://www.inaturalist.org/observations/14464003	37.742113	-122.429637	iNaturalist	2018	US
https://www.inaturalist.org/observations/62418276	33.232839	-97.170256	iNaturalist	2020	US
https://www.inaturalist.org/observations/59239604	37.21513	-80.388692	iNaturalist	2020	US
http://www.inaturalist.org/observations/1621699	29.998925	-98.827834	iNaturalist	2015	US
https://www.inaturalist.org/observations/46209522	30.541663	-97.68362	iNaturalist	2020	US
https://www.inaturalist.org/observations/47438471	32.740483	-96.868538	iNaturalist	2020	US
https://www.inaturalist.org/observations/25537401	33.876631	-118.21555	iNaturalist	2019	US
https://www.inaturalist.org/observations/60429483	38.689428	-75.388614	iNaturalist	2020	US
https://www.inaturalist.org/observations/27858474	40.273355	18.053206	iNaturalist	2019	IT
https://www.inaturalist.org/observations/24681233	20.520243	-87.237001	iNaturalist	2019	MX
https://www.inaturalist.org/observations/68220253	-34.802205	-58.363492	iNaturalist	2021	AR
https://www.inaturalist.org/observations/46124595	38.543553	-121.535462	iNaturalist	2020	US
https://www.inaturalist.org/observations/67792151	-34.796532	-58.166079	iNaturalist	2021	AR
https://www.inaturalist.org/observations/53507076	29.704922	-82.394553	iNaturalist	2020	US
https://www.inaturalist.org/observations/46019118	38.543503	-121.535522	iNaturalist	2020	US
https://www.inaturalist.org/observations/44939372	34.888535	-79.696369	iNaturalist	2020	US
https://www.inaturalist.org/observations/37686988	-34.801205	-58.36463	iNaturalist	2020	AR
https://www.inaturalist.org/observations/68416465	-34.802198	-58.363516	iNaturalist	2021	AR
https://www.inaturalist.org/observations/72285309	-39.687479	176.896331	iNaturalist	2021	NZ
https://www.inaturalist.org/observations/72223948	-38.00395	177.325653	iNaturalist	2021	NZ
https://www.inaturalist.org/observations/38460831	-15.958984	-47.808633	iNaturalist	2020	BR
https://www.inaturalist.org/observations/46216491	40.271841	18.048518	iNaturalist	2020	IT
https://www.inaturalist.org/observations/59268915	-34.802071	-58.36357	iNaturalist	2020	AR
https://www.inaturalist.org/observations/14348933	40.273375	18.053169	iNaturalist	2018	IT
https://www.inaturalist.org/observations/53706935	48.089882	-1.646827	iNaturalist	2020	FR
https://www.inaturalist.org/observations/21720623	-3.0075	-59.939999	iNaturalist	2019	BR
https://www.inaturalist.org/observations/69169920	32.889405	-96.802758	iNaturalist	2021	US
https://www.inaturalist.org/observations/64093532	-34.802193	-58.363499	iNaturalist	2020	AR
https://www.inaturalist.org/observations/50544825	40.270217	18.053493	iNaturalist	2020	IT
https://www.inaturalist.org/observations/15884037	34.195589	-118.847718	iNaturalist	2018	US
https://www.inaturalist.org/observations/17284140	40.01379	-75.190933	iNaturalist	2018	US
https://www.inaturalist.org/observations/58552352	38.687091	-75.392541	iNaturalist	2020	US
https://www.inaturalist.org/observations/54123249	38.543633	-121.535653	iNaturalist	2020	US
https://www.inaturalist.org/observations/57934762	38.687827	-75.390712	iNaturalist	2020	US
https://www.inaturalist.org/observations/36831612	-34.979119	-58.375212	iNaturalist	2019	AR
https://www.inaturalist.org/observations/64093534	-34.802207	-58.363503	iNaturalist	2020	AR
https://www.inaturalist.org/observations/46053357	38.594903	-121.512863	iNaturalist	2020	US
https://www.inaturalist.org/observations/52612307	33.976588	35.688476	iNaturalist	2020	LB
https://www.inaturalist.org/observations/53033156	12.816049	77.679381	iNaturalist	2020	IN
https://www.inaturalist.org/observations/65608634	-34.802185	-58.363523	iNaturalist	2020	AR
https://www.inaturalist.org/observations/57333056	38.68785	-75.390627	iNaturalist	2020	US
https://www.inaturalist.org/observations/62506301	38.687795	-75.390704	iNaturalist	2020	US
https://www.inaturalist.org/observations/28564334	25.50945	-80.503945	iNaturalist	2019	US
https://www.inaturalist.org/observations/56198877	32.671963	-117.179214	iNaturalist	2020	US
https://www.inaturalist.org/observations/62993743	-34.802183	-58.36347	iNaturalist	2020	AR
https://www.inaturalist.org/observations/39719350	-34.802222	-58.363501	iNaturalist	2020	AR
https://www.inaturalist.org/observations/25760705	40.013803	-75.190914	iNaturalist	2019	US
https://www.inaturalist.org/observations/34004132	45.641548	11.30623	iNaturalist	2019	IT
https://www.inaturalist.org/observations/62259086	40.724238	-73.982087	iNaturalist	2020	US
https://www.inaturalist.org/observations/29988710	20.040217	-100.723907	iNaturalist	2019	MX
https://www.inaturalist.org/observations/42739753	30.435554	-97.659514	iNaturalist	2020	US
https://www.inaturalist.org/observations/43733768	32.740547	-96.868845	iNaturalist	2020	US
https://www.inaturalist.org/observations/24136999	33.927044	-118.238519	iNaturalist	2019	US
https://www.inaturalist.org/observations/71791622	-33.441655	-60.794168	iNaturalist	2021	AR
https://www.inaturalist.org/observations/71765910	29.663237	-82.36222	iNaturalist	2021	US
https://www.inaturalist.org/observations/71608922	23.174451	113.463085	iNaturalist	2020	CN
https://www.inaturalist.org/observations/71991268	-16.514078	-56.377312	iNaturalist	2021	BR
https://www.inaturalist.org/observations/71872448	9.173412	-75.054877	iNaturalist	2020	CO
https://www.inaturalist.org/observations/71605324	-34.04788	151.14113	iNaturalist	2021	AU
https://www.inaturalist.org/observations/71562290	-23.498571	-46.614206	iNaturalist	2021	BR
https://www.inaturalist.org/observations/71568726	43.194019	6.009259	iNaturalist	2020	FR
https://www.inaturalist.org/observations/71593169	1.35965	103.763306	iNaturalist	2021	SG
https://www.inaturalist.org/observations/71564375	25.642445	-100.277926	iNaturalist	2021	MX
https://www.inaturalist.org/observations/66123877	1.430483	103.718801	iNaturalist	2020	SG
https://www.inaturalist.org/observations/72055466	-27.576704	-56.678406	iNaturalist	2021	AR
https://www.inaturalist.org/observations/71723115	-36.847542	-73.047622	iNaturalist	2021	CL
https://www.inaturalist.org/observations/71648787	-23.532641	-46.707554	iNaturalist	2021	BR
https://www.inaturalist.org/observations/71998566	20.449313	85.522599	iNaturalist	2021	IN
https://www.inaturalist.org/observations/66123881	1.431031	103.719024	iNaturalist	2020	SG
https://www.inaturalist.org/observations/54732307	29.647372	-82.336875	iNaturalist	2020	US
https://www.inaturalist.org/observations/71478281	-32.091811	115.860333	iNaturalist	2016	AU
https://www.inaturalist.org/observations/70656824	-33.868536	151.209296	iNaturalist	2021	AU
https://www.inaturalist.org/observations/26470371	26.440299	127.768682	iNaturalist	2019	JP
https://www.inaturalist.org/observations/59422678	2.180143	99.853653	iNaturalist	2020	ID
https://www.inaturalist.org/observations/71536184	22.234647	113.955772	iNaturalist	2021	HK
https://www.inaturalist.org/observations/71596407	-15.369906	28.31562	iNaturalist	2021	ZM
https://www.inaturalist.org/observations/71959876	35.501236	-80.539673	iNaturalist	2021	US
https://www.inaturalist.org/observations/53133038	2.14267	99.889316	iNaturalist	2020	ID
https://www.inaturalist.org/observations/71943083	-33.524896	-70.776443	iNaturalist	2021	CL
https://www.inaturalist.org/observations/71949152	-34.391137	-58.688934	iNaturalist	2021	AR
https://www.inaturalist.org/observations/51610262	34.803977	-76.875921	iNaturalist	2020	US
https://www.inaturalist.org/observations/39229471	40.642633	-73.96837	iNaturalist	2015	US
https://www.inaturalist.org/observations/71403192	-37.895864	145.000119	iNaturalist	2021	AU
https://www.inaturalist.org/observations/21718502	40.642656	-73.968376	iNaturalist	2015	US
https://www.inaturalist.org/observations/45223687	34.849446	-76.809212	iNaturalist	2020	US
https://www.inaturalist.org/observations/58323110	46.675213	-1.430801	iNaturalist	2020	FR
https://www.inaturalist.org/observations/52914557	2.088879	99.867663	iNaturalist	2020	ID
https://www.inaturalist.org/observations/55912980	40.64262	-73.968132	iNaturalist	2020	US
https://www.inaturalist.org/observations/55853382	40.6426	-73.968395	iNaturalist	2020	US
https://www.inaturalist.org/observations/33331632	45.182408	5.719378	iNaturalist	2019	FR
https://www.inaturalist.org/observations/68598367	-17.342695	-63.840286	iNaturalist	2021	BO
https://www.inaturalist.org/observations/71618781	-33.510433	-70.757261	iNaturalist	2021	CL
https://www.inaturalist.org/observations/68596021	-23.646421	-46.557428	iNaturalist	2021	BR
https://www.inaturalist.org/observations/72047928	19.260672	-99.137764	iNaturalist	2020	MX
https://www.inaturalist.org/observations/58013463	2.028409	99.973814	iNaturalist	2020	ID
https://www.inaturalist.org/observations/51425347	2.187617	99.904749	iNaturalist	2020	ID
https://www.inaturalist.org/observations/55368055	2.135114	99.86865	iNaturalist	2020	ID
https://www.inaturalist.org/observations/47212959	2.174306	99.820003	iNaturalist	2020	ID
https://www.inaturalist.org/observations/21932364	40.642628	-73.968091	iNaturalist	2013	US
https://www.inaturalist.org/observations/58318114	2.068045	99.83172	iNaturalist	2020	ID
https://www.inaturalist.org/observations/51069526	2.184069	99.983895	iNaturalist	2020	ID
https://www.inaturalist.org/observations/48519476	2.112421	99.857217	iNaturalist	2020	ID
https://www.inaturalist.org/observations/44382681	40.013672	-75.190824	iNaturalist	2020	US
https://www.inaturalist.org/observations/50459664	43.572259	16.540127	iNaturalist	2020	HR
https://www.inaturalist.org/observations/59841968	30.123706	-97.984514	iNaturalist	2020	US
https://www.inaturalist.org/observations/21016200	37.62715	-122.04269	iNaturalist	2018	US
https://www.inaturalist.org/observations/17064015	30.340733	-97.890612	iNaturalist	2018	US
https://www.inaturalist.org/observations/68416897	32.686475	-117.18374	iNaturalist	2021	US
https://www.inaturalist.org/observations/71319102	9.93896	-84.073131	iNaturalist	2021	CR
https://www.inaturalist.org/observations/71353291	-17.801255	31.053608	iNaturalist	2021	ZW
https://www.inaturalist.org/observations/56078725	32.751962	-117.078799	iNaturalist	2020	US
https://www.inaturalist.org/observations/71180794	-27.368889	152.977204	iNaturalist	2021	AU
https://www.inaturalist.org/observations/71496873	3.97762	11.601255	iNaturalist	2021	CM
https://www.inaturalist.org/observations/71509798	35.5029	-80.842445	iNaturalist	2020	US
https://www.inaturalist.org/observations/71220543	-34.928642	-57.990199	iNaturalist	2021	AR
https://www.inaturalist.org/observations/71117493	-20.375534	57.705371	iNaturalist	2021	MU
https://www.inaturalist.org/observations/70674192	-22.945667	-46.994672	iNaturalist	2021	BR
https://www.inaturalist.org/observations/70428807	24.436498	118.127703	iNaturalist	2020	CN
https://www.inaturalist.org/observations/70770822	27.321391	-82.532061	iNaturalist	2021	US
https://www.inaturalist.org/observations/71033409	34.994744	-85.225663	iNaturalist	2021	US
https://www.inaturalist.org/observations/70541634	-34.427812	150.893061	iNaturalist	2021	AU
https://www.inaturalist.org/observations/70729187	-6.280543	106.808927	iNaturalist	2021	ID
https://www.inaturalist.org/observations/70654070	-15.93797	28.93194	iNaturalist	2016	ZM
https://www.inaturalist.org/observations/70929261	48.632243	2.331197	iNaturalist	2017	FR
https://www.inaturalist.org/observations/70654005	-15.359785	28.445856	iNaturalist	2011	ZM
https://www.inaturalist.org/observations/70728915	24.495211	120.764592	iNaturalist	2021	TW
https://www.inaturalist.org/observations/70860645	-35.917222	150.153889	iNaturalist	2020	AU
https://www.inaturalist.org/observations/70498676	7.031995	79.963096	iNaturalist	2021	LK
https://www.inaturalist.org/observations/68709081	29.618502	-82.346713	iNaturalist	2021	US
https://www.inaturalist.org/observations/70234307	-33.995355	151.051643	iNaturalist	2021	AU
https://www.inaturalist.org/observations/70286732	-7.413131	112.680405	iNaturalist	2021	ID
https://www.inaturalist.org/observations/70627391	-40.371259	175.616653	iNaturalist	2021	NZ
https://www.inaturalist.org/observations/66794506	-36.678183	-64.391836	iNaturalist	2020	AR
https://www.inaturalist.org/observations/70941405	38.998476	-77.021964	iNaturalist	2020	US
https://www.inaturalist.org/observations/66292393	36.886313	30.694517	iNaturalist	2020	TR
https://www.inaturalist.org/observations/70884323	-31.975312	115.818138	iNaturalist	2021	AU
https://www.inaturalist.org/observations/70575600	38.653903	-90.303641	iNaturalist	2020	US
https://www.inaturalist.org/observations/70580473	-19.299404	146.740084	iNaturalist	2021	AU
http://conabio.inaturalist.org/observations/6024123	22.22083	-97.876242	iNaturalist	2017	MX
https://www.inaturalist.org/observations/71011332	-5.783028	-35.205954	iNaturalist	2021	BR
https://www.inaturalist.org/observations/70128384	2.985935	101.468386	iNaturalist	2021	MY
https://www.inaturalist.org/observations/70773888	-36.638284	-64.298323	iNaturalist	2021	AR
https://www.inaturalist.org/observations/70190257	-36.885956	174.709538	iNaturalist	2021	NZ
https://www.inaturalist.org/observations/67124864	-30.514722	151.655	iNaturalist	2020	AU
https://www.inaturalist.org/observations/69009584	-15.837372	-47.881237	iNaturalist	2021	BR
https://www.inaturalist.org/observations/66523703	-23.191459	-44.252403	iNaturalist	2017	BR
https://www.inaturalist.org/observations/66531626	28.467187	-81.497009	iNaturalist	2020	US
https://www.inaturalist.org/observations/69597115	33.773056	-118.162222	iNaturalist	2021	US
https://www.inaturalist.org/observations/70171145	39.252312	-77.440919	iNaturalist	2014	US
https://www.inaturalist.org/observations/70008996	-22.953733	-43.295193	iNaturalist	2017	BR
https://www.inaturalist.org/observations/65305900	16.844831	96.150162	iNaturalist	2020	MM
https://www.inaturalist.org/observations/64863966	30.296722	-97.722388	iNaturalist	2020	US
https://www.inaturalist.org/observations/69969380	1.331618	103.943311	iNaturalist	2021	SG
https://www.inaturalist.org/observations/64906045	3.05222	101.75293	iNaturalist	2020	MY
https://www.inaturalist.org/observations/67783702	19.194262	72.971654	iNaturalist	2021	IN
https://www.inaturalist.org/observations/65326954	22.473607	88.312904	iNaturalist	2020	IN
https://www.inaturalist.org/observations/70234328	-27.488899	153.002158	iNaturalist	2021	AU
https://www.inaturalist.org/observations/68493978	9.746108	76.307208	iNaturalist	2021	IN
https://www.inaturalist.org/observations/66900636	18.89075	-96.950082	iNaturalist	2020	MX
https://www.inaturalist.org/observations/70642013	-38.15943	176.234018	iNaturalist	2021	NZ
https://www.inaturalist.org/observations/70176518	-36.967416	174.603746	iNaturalist	2021	NZ
https://www.inaturalist.org/observations/65717354	-15.671024	-47.852527	iNaturalist	2020	BR
https://www.inaturalist.org/observations/69880161	34.794569	-76.991318	iNaturalist	2020	US
NSMK-OB-IN-200400930	36.3657	127.378426	NSMK	2019	KR
https://www.inaturalist.org/observations/69954136	-40.811909	-62.996204	iNaturalist	2021	AR
https://www.inaturalist.org/observations/69706828	-35.559852	174.483892	iNaturalist	2021	NZ
https://www.inaturalist.org/observations/70001517	13.067362	77.572306	iNaturalist	2021	IN
https://www.inaturalist.org/observations/69990981	-20.923754	55.488005	iNaturalist	2021	RE
https://www.inaturalist.org/observations/70083542	3.977583	11.601238	iNaturalist	2021	CM
https://www.inaturalist.org/observations/70152380	-7.158322	-34.796355	iNaturalist	2021	BR
https://www.inaturalist.org/observations/69983610	-23.577493	-46.617502	iNaturalist	2021	BR
https://www.inaturalist.org/observations/69709810	-34.047057	22.053555	iNaturalist	2021	ZA
https://www.inaturalist.org/observations/69540201	38.569243	-90.27083	iNaturalist	2020	US
https://www.inaturalist.org/observations/69444639	-36.938245	174.654032	iNaturalist	2021	NZ
https://www.inaturalist.org/observations/69982993	-34.493713	-58.518146	iNaturalist	2021	AR
https://www.inaturalist.org/observations/69450806	-7.684991	110.34735	iNaturalist	2021	ID
https://www.inaturalist.org/observations/69665588	41.099538	-8.561723	iNaturalist	2007	PT
https://www.inaturalist.org/observations/69624177	10.874222	76.065613	iNaturalist	2021	IN
https://www.inaturalist.org/observations/69615422	-7.633233	112.208892	iNaturalist	2021	ID
https://www.inaturalist.org/observations/69714200	2.9551	101.778703	iNaturalist	2021	MY
https://www.inaturalist.org/observations/70023580	-4.220735	33.199567	iNaturalist	2021	TZ
https://www.inaturalist.org/observations/69948032	-19.947678	-44.021431	iNaturalist	2021	BR
https://www.inaturalist.org/observations/69697545	-36.884113	174.715411	iNaturalist	2021	NZ
https://www.inaturalist.org/observations/33865841	40.424721	-79.928055	iNaturalist	2019	US
https://www.inaturalist.org/observations/69982992	-34.493755	-58.518028	iNaturalist	2021	AR
https://www.inaturalist.org/observations/70061992	-34.55499	-58.442549	iNaturalist	2021	AR
https://www.inaturalist.org/observations/69585662	-23.636308	-46.706967	iNaturalist	2021	BR
https://www.inaturalist.org/observations/62390808	23.113326	72.403912	iNaturalist	2020	IN
https://www.inaturalist.org/observations/66589215	-29.771263	-50.085678	iNaturalist	2020	BR
https://www.inaturalist.org/observations/69373550	-15.27139	28.446025	iNaturalist	2021	ZM
https://www.inaturalist.org/observations/69454983	-27.108242	-50.05676	iNaturalist	2021	BR
https://www.inaturalist.org/observations/69489534	-27.489708	153.132147	iNaturalist	2021	AU
https://www.inaturalist.org/observations/69419069	13.337598	74.755523	iNaturalist	2021	IN
https://www.inaturalist.org/observations/69524656	12.906684	77.676339	iNaturalist	2021	IN
https://www.inaturalist.org/observations/67963689	-29.823503	-50.166401	iNaturalist	2021	BR
a7d0d04b-c237-43e3-8034-f77f2054f01d	30.2897	-97.7413	UTIC	2019	US
https://www.inaturalist.org/observations/69329327	14.632548	-89.993005	iNaturalist	2021	GT
https://www.inaturalist.org/observations/69103692	-33.449223	-70.583114	iNaturalist	2021	CL
https://www.inaturalist.org/observations/69045653	-25.713597	28.244343	iNaturalist	2021	ZA
https://www.inaturalist.org/observations/69253362	-27.480246	152.912704	iNaturalist	2021	AU
https://www.inaturalist.org/observations/69276010	-22.97988	-49.869938	iNaturalist	2020	BR
https://www.inaturalist.org/observations/69107744	33.97557	-81.357472	iNaturalist	2021	US
https://www.inaturalist.org/observations/69351099	-27.366492	153.007861	iNaturalist	2021	AU
https://www.inaturalist.org/observations/68914702	6.002431	116.112922	iNaturalist	2021	MY
https://www.inaturalist.org/observations/68976730	38.954722	1.513713	iNaturalist	2018	ES
https://www.inaturalist.org/observations/68767743	-34.979007	-57.940008	iNaturalist	2021	AR
https://www.inaturalist.org/observations/68909598	-25.274171	152.765708	iNaturalist	2021	AU
https://www.inaturalist.org/observations/68928467	-29.203651	-67.458769	iNaturalist	2021	AR
https://www.inaturalist.org/observations/52675949	30.438256	-84.280733	iNaturalist	2020	US
https://www.inaturalist.org/observations/50908027	29.661312	-82.346305	iNaturalist	2020	US
https://www.inaturalist.org/observations/31844748	27.535982	-80.386105	iNaturalist	2019	US
https://www.inaturalist.org/observations/68942311	30.351376	-97.415796	iNaturalist	2021	US
https://www.inaturalist.org/observations/68805443	18.326969	-74.39534	iNaturalist	2021	HT
https://www.inaturalist.org/observations/35458544	28.78622	-81.35663	iNaturalist	2019	US
https://www.inaturalist.org/observations/69203282	-15.90076	-47.769607	iNaturalist	2021	BR
https://www.inaturalist.org/observations/69012034	46.2795	16.3762	iNaturalist	2020	HR
https://www.inaturalist.org/observations/69137826	-34.584404	-58.483487	iNaturalist	2021	AR
https://www.inaturalist.org/observations/69342328	-7.192266	-48.197953	iNaturalist	2021	BR
https://www.inaturalist.org/observations/29495460	21.480915	-104.889108	iNaturalist	2019	MX
https://www.inaturalist.org/observations/69006199	5.954791	80.537514	iNaturalist	2020	LK
https://www.inaturalist.org/observations/29593027	29.016066	-82.059177	iNaturalist	2019	US
https://www.inaturalist.org/observations/48615299	29.661441	-82.332419	iNaturalist	2020	US
https://www.inaturalist.org/observations/69313869	-27.38509	-55.592857	iNaturalist	2021	AR
https://www.inaturalist.org/observations/69383748	16.094592	-88.833773	iNaturalist	2017	BZ
https://www.inaturalist.org/observations/69233395	-22.730408	-47.60928	iNaturalist	2021	BR
https://www.inaturalist.org/observations/41919931	27.989042	-81.5253	iNaturalist	2020	US
https://www.inaturalist.org/observations/12507256	21.015985	-97.339115	iNaturalist	2017	MX
https://www.inaturalist.org/observations/32506915	23.299	-106.443	iNaturalist	2019	MX
http://conabio.inaturalist.org/observations/1372543	18.919491	-99.481668	iNaturalist	2015	MX
https://www.inaturalist.org/observations/69225157	-34.520236	-58.487989	iNaturalist	2021	AR
https://www.inaturalist.org/observations/69422677	-37.284046	-72.702228	iNaturalist	2021	CL
https://www.inaturalist.org/observations/69034867	42.215217	-70.744858	iNaturalist	2021	US
https://www.inaturalist.org/observations/69096184	17.548812	-99.484409	iNaturalist	2021	MX
https://www.inaturalist.org/observations/69262747	34.165443	-118.494055	iNaturalist	2021	US
https://www.inaturalist.org/observations/69049094	-34.620638	-58.446238	iNaturalist	2021	AR
https://www.inaturalist.org/observations/32077156	19.807317	-101.696759	iNaturalist	2019	MX
https://www.inaturalist.org/observations/51254615	30.669338	-88.21415	iNaturalist	2020	US
https://www.inaturalist.org/observations/68879865	-36.678219	-64.391862	iNaturalist	2021	AR
https://www.inaturalist.org/observations/6471015	30.48952	-87.304383	iNaturalist	2017	US
https://www.inaturalist.org/observations/29717251	21.346527	-104.764378	iNaturalist	2019	MX
https://www.inaturalist.org/observations/68864541	-34.558701	-58.757046	iNaturalist	2021	AR
https://www.inaturalist.org/observations/63443411	-15.631019	-47.840167	iNaturalist	2020	BR
https://www.inaturalist.org/observations/68844066	10.874157	76.065543	iNaturalist	2021	IN
https://www.inaturalist.org/observations/68868176	-2.41893	-54.734615	iNaturalist	2021	BR
https://www.inaturalist.org/observations/41403318	27.774024	-82.66872	iNaturalist	2020	US
17726083	51.340253	-1.768173	iNaturalist	2020	GB
https://www.inaturalist.org/observations/67891601	-34.907948	-57.948316	iNaturalist	2021	AR
https://www.inaturalist.org/observations/68330881	41.669267	-72.259948	iNaturalist	2020	US
https://www.inaturalist.org/observations/67959558	9.728411	76.309879	iNaturalist	2020	IN
https://www.inaturalist.org/observations/68469879	-35.016166	138.458638	iNaturalist	2021	AU
https://www.inaturalist.org/observations/67938611	-15.73812	-47.858373	iNaturalist	2021	BR
https://www.inaturalist.org/observations/68143824	-33.809496	151.293278	iNaturalist	2021	AU
https://www.inaturalist.org/observations/67927037	40.63773	-8.608698	iNaturalist	2020	PT
https://www.inaturalist.org/observations/67811874	34.286829	-119.015461	iNaturalist	2019	US
https://www.inaturalist.org/observations/68145214	-29.18872	27.456736	iNaturalist	2021	ZA
https://www.inaturalist.org/observations/68562090	-33.98099	23.549502	iNaturalist	2020	ZA
https://www.inaturalist.org/observations/68612542	-28.197035	-51.726109	iNaturalist	2021	BR
https://www.inaturalist.org/observations/68696564	36.03474	-84.216828	iNaturalist	2019	US
https://www.inaturalist.org/observations/67859142	-23.256712	-47.380945	iNaturalist	2021	BR
https://www.inaturalist.org/observations/67954307	-15.75697	34.997637	iNaturalist	2021	MW
https://www.inaturalist.org/observations/68435337	-34.615924	-58.440603	iNaturalist	2021	AR
https://www.inaturalist.org/observations/68014622	-33.443788	-70.61509	iNaturalist	2021	CL
https://www.inaturalist.org/observations/68480161	-35.504409	174.468526	iNaturalist	2021	NZ
https://www.inaturalist.org/observations/68542641	-26.813931	153.119675	iNaturalist	2021	AU
https://www.inaturalist.org/observations/68138416	-34.444994	-57.856706	iNaturalist	2021	UY
https://www.inaturalist.org/observations/67844325	-16.796701	179.389905	iNaturalist	2020	FJ
https://www.inaturalist.org/observations/68332813	-17.81097	31.103558	iNaturalist	2021	ZW
https://www.inaturalist.org/observations/68632133	-39.075355	174.107758	iNaturalist	2021	NZ
https://www.inaturalist.org/observations/68390937	-22.106115	-45.062489	iNaturalist	2021	BR
https://www.inaturalist.org/observations/67795978	35.630756	-82.332958	iNaturalist	2021	US
https://www.inaturalist.org/observations/67949843	40.637729	-8.608698	iNaturalist	2020	PT
https://www.inaturalist.org/observations/68138241	13.825728	100.61138	iNaturalist	2021	TH
https://www.inaturalist.org/observations/67859122	-33.995516	22.548624	iNaturalist	2021	ZA
https://www.inaturalist.org/observations/67524802	-30.186708	-61.186043	iNaturalist	2020	AR
https://www.inaturalist.org/observations/48505380	18.933962	-99.23778	iNaturalist	2018	MX
https://www.inaturalist.org/observations/21066929	25.75929	-100.319568	iNaturalist	2019	MX
https://www.inaturalist.org/observations/67782352	-27.548292	153.071916	iNaturalist	2021	AU
https://www.inaturalist.org/observations/29913864	1.402688	103.969703	iNaturalist	2019	SG
https://www.inaturalist.org/observations/67782353	-27.54829	153.071905	iNaturalist	2021	AU
https://www.inaturalist.org/observations/43876497	-17.800003	-63.121281	iNaturalist	2020	BO
https://www.inaturalist.org/observations/36796995	-33.944887	22.463324	iNaturalist	2019	ZA
https://www.inaturalist.org/observations/67819187	-33.620098	150.718978	iNaturalist	2021	AU
https://www.inaturalist.org/observations/68436319	25.775316	-100.598568	iNaturalist	2020	MX
https://www.inaturalist.org/observations/68036428	-30.305346	153.090942	iNaturalist	2021	AU
https://www.inaturalist.org/observations/67941634	9.74771	-82.862166	iNaturalist	2015	CR
https://www.inaturalist.org/observations/68282789	-22.756961	-42.864317	iNaturalist	2021	BR
https://www.inaturalist.org/observations/37523712	-33.790518	20.114938	iNaturalist	2019	ZA
https://www.inaturalist.org/observations/68021394	-27.504896	153.109103	iNaturalist	2021	AU
https://www.inaturalist.org/observations/68158384	-23.442521	-46.552871	iNaturalist	2021	BR
https://www.inaturalist.org/observations/68120123	-33.995408	22.548585	iNaturalist	2021	ZA
https://www.inaturalist.org/observations/19421174	23.714394	-99.151718	iNaturalist	2010	MX
https://www.inaturalist.org/observations/64039320	7.110391	125.49202	iNaturalist	2020	PH
https://www.inaturalist.org/observations/26303782	33.781672	-84.37503	iNaturalist	2019	US
https://www.inaturalist.org/observations/29739382	25.398569	-100.135233	iNaturalist	2019	MX
https://www.inaturalist.org/observations/68468164	-15.814909	-48.058951	iNaturalist	2021	BR
https://www.inaturalist.org/observations/10366005	25.551389	-100.226944	iNaturalist	2018	MX
https://www.inaturalist.org/observations/27801951	-34.197995	18.37549	iNaturalist	2016	ZA
https://www.inaturalist.org/observations/53643666	-1.617471	-77.840187	iNaturalist	2020	EC
https://www.inaturalist.org/observations/68420569	-9.957657	-67.861425	iNaturalist	2021	BR
https://www.inaturalist.org/observations/67914850	10.203281	-71.306893	iNaturalist	2021	VE
https://www.inaturalist.org/observations/68396329	20.917096	-156.377395	iNaturalist	2021	US
https://www.inaturalist.org/observations/68603986	41.731222	-72.347209	iNaturalist	2020	US
https://www.inaturalist.org/observations/67881037	-36.792793	174.73351	iNaturalist	2021	NZ
https://www.inaturalist.org/observations/68292900	45.029733	-123.017936	iNaturalist	2021	US
https://www.inaturalist.org/observations/67885890	-37.777395	144.992128	iNaturalist	2021	AU
https://www.inaturalist.org/observations/68013980	-3.850742	-58.322054	iNaturalist	2019	BR
https://www.inaturalist.org/observations/67997824	-26.774529	153.089703	iNaturalist	2020	AU
https://www.inaturalist.org/observations/67842011	2.864912	101.867842	iNaturalist	2021	MY
https://www.inaturalist.org/observations/68085930	-16.066339	-47.984547	iNaturalist	2021	BR
https://www.inaturalist.org/observations/67843416	2.958197	101.842228	iNaturalist	2021	MY
https://www.inaturalist.org/observations/67792731	-22.818482	-47.082487	iNaturalist	2021	BR
https://www.inaturalist.org/observations/67977396	-34.645564	-58.571244	iNaturalist	2021	AR
https://www.inaturalist.org/observations/68069349	12.84376	99.59116	iNaturalist	2021	TH
https://www.inaturalist.org/observations/56481781	22.461688	114.017333	iNaturalist	2020	HK
https://www.inaturalist.org/observations/43040548	7.107687	125.630615	iNaturalist	2020	PH
https://www.inaturalist.org/observations/39038210	-7.711487	110.272141	iNaturalist	2020	ID
https://www.inaturalist.org/observations/28469846	23.046772	-99.1552	iNaturalist	2019	MX
https://www.inaturalist.org/observations/65282841	-34.743087	-58.297567	iNaturalist	2020	AR
https://www.inaturalist.org/observations/37971011	-6.903247	107.616538	iNaturalist	2020	ID
https://www.inaturalist.org/observations/10973488	-30.29948	30.74273	iNaturalist	2014	ZA
https://www.inaturalist.org/observations/67754043	-16.548621	-50.57977	iNaturalist	2021	BR
https://www.inaturalist.org/observations/65790414	-31.453898	-60.92536	iNaturalist	2020	AR
https://www.inaturalist.org/observations/63876802	-7.811674	110.419002	iNaturalist	2020	ID
https://www.inaturalist.org/observations/56354760	23.299464	-106.440634	iNaturalist	2020	MX
https://www.inaturalist.org/observations/24970038	25.548058	-103.395771	iNaturalist	2019	MX
https://www.inaturalist.org/observations/52558258	26.329109	127.807217	iNaturalist	2020	JP
https://www.inaturalist.org/observations/66412642	3.077471	101.696701	iNaturalist	2020	MY
https://www.inaturalist.org/observations/9681794	25.251619	-99.979523	iNaturalist	2017	MX
https://www.inaturalist.org/observations/67775842	8.64328	-83.435655	iNaturalist	2021	CR
https://www.inaturalist.org/observations/10741767	-26.106572	27.950715	iNaturalist	2018	ZA
https://www.inaturalist.org/observations/20467148	-27.503179	153.105337	iNaturalist	2019	AU
https://www.inaturalist.org/observations/67575356	42.626701	2.423483	iNaturalist	2006	FR
https://www.inaturalist.org/observations/25179394	-27.515041	152.980093	iNaturalist	2019	AU
https://www.inaturalist.org/observations/49898998	19.042488	-98.23756	iNaturalist	2020	MX
https://www.inaturalist.org/observations/34620502	46.727798	15.620408	iNaturalist	2019	AT
https://www.inaturalist.org/observations/59952809	46.724057	15.478732	iNaturalist	2020	AT
https://www.inaturalist.org/observations/67405556	-34.605225	-58.444851	iNaturalist	2021	AR
https://www.inaturalist.org/observations/67700721	-29.822272	30.930914	iNaturalist	2021	ZA
https://www.inaturalist.org/observations/19901304	-27.590266	153.091624	iNaturalist	2019	AU
https://www.inaturalist.org/observations/67713582	-19.959897	-44.002266	iNaturalist	2021	BR
https://www.inaturalist.org/observations/59244533	46.708692	15.719199	iNaturalist	2020	AT
https://www.inaturalist.org/observations/67499009	19.45041	-155.892464	iNaturalist	2021	US
https://www.inaturalist.org/observations/67703176	-35.310405	149.118673	iNaturalist	2021	AU
https://www.inaturalist.org/observations/67693465	39.227181	-84.44134	iNaturalist	2020	US
https://www.inaturalist.org/observations/67727154	-23.626397	-46.846328	iNaturalist	2021	BR
https://www.inaturalist.org/observations/26693148	41.163658	-8.633562	iNaturalist	2019	PT
https://www.inaturalist.org/observations/67384115	18.874961	-99.168756	iNaturalist	2015	MX
https://www.inaturalist.org/observations/67717461	-33.981522	18.469275	iNaturalist	2021	ZA
https://www.inaturalist.org/observations/9987610	-27.371108	152.915078	iNaturalist	2018	AU
https://www.inaturalist.org/observations/67363934	34.085479	-118.284646	iNaturalist	2020	US
https://www.inaturalist.org/observations/67665655	-34.526494	-58.536018	iNaturalist	2020	AR
https://www.inaturalist.org/observations/67548051	-23.347256	150.544097	iNaturalist	2021	AU
https://www.inaturalist.org/observations/67691025	-38.99972	177.65341	iNaturalist	2021	NZ
https://www.inaturalist.org/observations/67605500	19.175851	-96.970823	iNaturalist	2021	MX
https://www.inaturalist.org/observations/67603575	-33.87323	151.226425	iNaturalist	2021	AU
https://www.inaturalist.org/observations/67239814	-34.757549	138.594118	iNaturalist	2020	AU
https://www.inaturalist.org/observations/67291935	19.1727	72.959962	iNaturalist	2020	IN
https://www.inaturalist.org/observations/67233950	-29.800881	-51.845347	iNaturalist	2020	BR
https://www.inaturalist.org/observations/66771186	-27.331239	32.558309	iNaturalist	2020	ZA
https://www.inaturalist.org/observations/67006303	42.47966	-71.34259	iNaturalist	2016	US
https://www.inaturalist.org/observations/67075670	-27.527501	152.985075	iNaturalist	2020	AU
https://www.inaturalist.org/observations/67324944	21.145469	-88.149609	iNaturalist	2020	MX
https://www.inaturalist.org/observations/67026735	0.086988	-76.891216	iNaturalist	2020	EC
https://www.inaturalist.org/observations/67342510	-34.825204	138.605774	iNaturalist	2020	AU
https://www.inaturalist.org/observations/67287593	-17.840665	-63.197306	iNaturalist	2020	BO
https://www.inaturalist.org/observations/67301051	43.335985	-1.44722	iNaturalist	2020	FR
https://www.inaturalist.org/observations/67377869	-28.650535	-53.593699	iNaturalist	2020	BR
https://www.inaturalist.org/observations/67215919	43.194021	6.009238	iNaturalist	2020	FR
https://www.inaturalist.org/observations/67065871	-34.974758	138.625023	iNaturalist	2020	AU
https://www.inaturalist.org/observations/67293201	-27.354142	152.904434	iNaturalist	2020	AU
https://www.inaturalist.org/observations/10294001	-27.684962	-48.497209	iNaturalist	2018	BR
https://www.inaturalist.org/observations/67038314	43.359357	5.468006	iNaturalist	2019	FR
https://www.inaturalist.org/observations/67121978	16.322262	-86.578005	iNaturalist	2015	HN
https://www.inaturalist.org/observations/67320993	33.776747	-117.813201	iNaturalist	2020	US
https://www.inaturalist.org/observations/67367539	26.231593	-98.211216	iNaturalist	2020	US
https://www.inaturalist.org/observations/67204830	-40.359397	175.630111	iNaturalist	2020	NZ
https://www.inaturalist.org/observations/67063570	-36.678173	-64.391863	iNaturalist	2020	AR
https://www.inaturalist.org/observations/25658323	20.816621	-89.56125	iNaturalist	2019	MX
https://www.inaturalist.org/observations/67353878	35.457538	23.578009	iNaturalist	2015	GR
https://www.inaturalist.org/observations/55406819	41.950182	-74.011612	iNaturalist	2020	US
https://www.inaturalist.org/observations/66876165	-33.885117	18.656542	iNaturalist	2020	ZA
https://www.inaturalist.org/observations/65189464	29.961447	-90.044161	iNaturalist	2020	US
https://www.inaturalist.org/observations/66261101	18.490303	-69.967313	iNaturalist	2020	DO
https://www.inaturalist.org/observations/66843402	20.663856	-87.112037	iNaturalist	2020	MX
https://www.inaturalist.org/observations/66855536	-0.053984	-78.777323	iNaturalist	2020	EC
https://www.inaturalist.org/observations/66937492	-35.251901	149.124289	iNaturalist	2020	AU
https://www.inaturalist.org/observations/66739772	-15.762905	34.993858	iNaturalist	2020	MW
https://www.inaturalist.org/observations/66757066	-6.881055	108.494858	iNaturalist	2020	ID
https://www.inaturalist.org/observations/66777109	12.879217	77.529898	iNaturalist	2020	IN
https://www.inaturalist.org/observations/66855850	-33.061797	-60.7705	iNaturalist	2020	AR
https://www.inaturalist.org/observations/66923655	-25.049239	25.736805	iNaturalist	2020	BW
https://www.inaturalist.org/observations/66833668	44.59065	-123.267504	iNaturalist	2020	US
https://www.inaturalist.org/observations/66743229	-16.437085	-152.258758	iNaturalist	2019	PF
https://www.inaturalist.org/observations/67026963	-39.086793	174.045889	iNaturalist	2020	NZ
https://www.inaturalist.org/observations/66770357	-34.054349	22.029121	iNaturalist	2020	ZA
https://www.inaturalist.org/observations/66609296	-27.328314	152.865578	iNaturalist	2020	AU
https://www.inaturalist.org/observations/66367295	13.372316	144.751252	iNaturalist	2020	GU
https://www.inaturalist.org/observations/66616414	-32.90369	-68.851688	iNaturalist	2020	AR
https://www.inaturalist.org/observations/66462530	13.564313	144.906134	iNaturalist	2020	GU
https://www.inaturalist.org/observations/66423036	-34.916217	-57.927855	iNaturalist	2020	AR
https://www.inaturalist.org/observations/66500128	-17.823074	-63.218044	iNaturalist	2020	BO
https://www.inaturalist.org/observations/66501486	23.469112	120.442795	iNaturalist	2020	TW
https://www.inaturalist.org/observations/66437711	-37.084043	174.939711	iNaturalist	2020	NZ
https://www.inaturalist.org/observations/66544174	13.403688	144.702661	iNaturalist	2020	GU
https://www.inaturalist.org/observations/66641151	19.685007	-101.169377	iNaturalist	2020	MX
https://www.inaturalist.org/observations/66643204	13.472091	144.767387	iNaturalist	2020	GU
https://www.inaturalist.org/observations/66635279	-33.743611	151.282423	iNaturalist	2020	AU
https://www.inaturalist.org/observations/66505255	6.443895	79.988748	iNaturalist	2020	LK
https://www.inaturalist.org/observations/66632684	-34.928908	-57.989857	iNaturalist	2020	AR
https://www.inaturalist.org/observations/66535921	-29.167837	-67.48883	iNaturalist	2020	AR
https://www.inaturalist.org/observations/66541394	-34.91669	-57.946398	iNaturalist	2020	AR
https://www.inaturalist.org/observations/66167845	-36.813029	175.060647	iNaturalist	2020	NZ
https://www.inaturalist.org/observations/66236263	37.054711	-121.922713	iNaturalist	2020	US
https://www.inaturalist.org/observations/66345600	10.877364	-74.93025	iNaturalist	2020	CO
https://www.inaturalist.org/observations/66278982	13.494732	144.826327	iNaturalist	2020	GU
https://www.inaturalist.org/observations/66166784	-33.891028	151.203691	iNaturalist	2020	AU
https://www.inaturalist.org/observations/66182784	13.40972	144.773807	iNaturalist	2020	GU
https://www.inaturalist.org/observations/66125935	39.798795	-75.514725	iNaturalist	2020	US
https://www.inaturalist.org/observations/66264346	43.610971	3.876716	iNaturalist	2020	FR
https://www.inaturalist.org/observations/66109438	-15.671031	-47.852508	iNaturalist	2020	BR
https://www.inaturalist.org/observations/66178554	-27.534082	153.082858	iNaturalist	2020	AU
https://www.inaturalist.org/observations/66279335	-27.51048	153.069995	iNaturalist	2020	AU
21c6ce7b-0164-4653-a6da-c9e6e59f8914	30.3	-97.83	UTIC	2020	US
https://www.inaturalist.org/observations/65701285	-34.554594	-58.553487	iNaturalist	2020	AR
https://www.inaturalist.org/observations/65651458	26.401443	-80.150162	iNaturalist	2020	US
https://www.inaturalist.org/observations/64744702	18.447695	-69.626123	iNaturalist	2020	DO
https://www.inaturalist.org/observations/66032444	-7.763929	110.379248	iNaturalist	2020	ID
https://www.inaturalist.org/observations/65995362	47.540066	7.596463	iNaturalist	2018	CH
https://www.inaturalist.org/observations/65684922	-6.337682	106.714949	iNaturalist	2020	ID
https://www.inaturalist.org/observations/65716705	45.027451	-123.015479	iNaturalist	2020	US
https://www.inaturalist.org/observations/65834167	-31.398112	-64.188972	iNaturalist	2000	AR
https://www.inaturalist.org/observations/65584611	17.06769	-96.746887	iNaturalist	2020	MX
https://www.inaturalist.org/observations/65811056	-19.151376	-40.070808	iNaturalist	2017	BR
https://www.inaturalist.org/observations/65864388	13.07243	77.594941	iNaturalist	2020	IN
https://www.inaturalist.org/observations/66063793	-29.746398	-51.164624	iNaturalist	2020	BR
https://www.inaturalist.org/observations/62542014	37.797834	-121.936971	iNaturalist	2020	US
https://www.inaturalist.org/observations/66022518	-35.02396	-62.985058	iNaturalist	2020	AR
https://www.inaturalist.org/observations/65938066	32.766363	35.006669	iNaturalist	2016	IL
https://www.inaturalist.org/observations/65241262	-15.799405	-47.809467	iNaturalist	2020	BR
https://www.inaturalist.org/observations/65566255	32.958624	-96.694252	iNaturalist	2020	US
https://www.inaturalist.org/observations/65545429	35.919267	-86.394144	iNaturalist	2020	US
https://www.inaturalist.org/observations/65555909	6.589661	80.094152	iNaturalist	2013	LK
https://www.inaturalist.org/observations/65444014	-15.67092	-47.85247	iNaturalist	2020	BR
https://www.inaturalist.org/observations/65142569	38.979224	-9.164468	iNaturalist	2020	PT
https://www.inaturalist.org/observations/65213477	-34.45429	-58.527224	iNaturalist	2020	AR
https://www.inaturalist.org/observations/65500324	33.776717	-117.813191	iNaturalist	2019	US
https://www.inaturalist.org/observations/65187332	10.660485	-61.508107	iNaturalist	2020	TT
https://www.inaturalist.org/observations/65162609	40.77605	-74.428872	iNaturalist	2020	US
https://www.inaturalist.org/observations/65392852	-35.141542	138.404182	iNaturalist	2020	AU
https://www.inaturalist.org/observations/65424316	-15.76283	34.99387	iNaturalist	2020	MW
https://www.inaturalist.org/observations/65518696	-28.134092	153.250949	iNaturalist	2020	AU
https://www.inaturalist.org/observations/65023394	14.019453	-87.198868	iNaturalist	2020	HN
https://www.inaturalist.org/observations/62335485	-19.898992	-43.979226	iNaturalist	2020	BR
https://www.inaturalist.org/observations/64826440	36.415475	-90.621988	iNaturalist	2020	US
https://www.inaturalist.org/observations/64607212	36.044385	-85.759229	iNaturalist	2020	US
https://www.inaturalist.org/observations/65293398	-15.7334	-47.87635	iNaturalist	2020	BR
https://www.inaturalist.org/observations/64838236	28.568117	-81.349762	iNaturalist	2020	US
https://www.inaturalist.org/observations/65651737	33.542719	-117.785357	iNaturalist	2020	US
https://www.inaturalist.org/observations/60723079	38.888295	-78.164322	iNaturalist	2020	US
https://www.inaturalist.org/observations/65441019	32.744452	-117.242416	iNaturalist	2020	US
https://www.inaturalist.org/observations/65039591	13.272071	144.671828	iNaturalist	2020	GU
https://www.inaturalist.org/observations/65304469	-34.929047	-57.989885	iNaturalist	2020	AR
https://www.inaturalist.org/observations/65286285	-32.90375	-68.851684	iNaturalist	2020	AR
https://www.inaturalist.org/observations/65556640	-30.489953	151.64102	iNaturalist	2016	AU
https://www.inaturalist.org/observations/65203203	8.608023	77.004626	iNaturalist	2020	IN
https://www.inaturalist.org/observations/65657744	-38.06522	-62.1909	iNaturalist	2020	AR
https://www.inaturalist.org/observations/65389463	22.122778	113.562778	iNaturalist	2020	MO
https://www.inaturalist.org/observations/65231154	19.225652	-70.526138	iNaturalist	2020	DO
https://www.inaturalist.org/observations/65631353	33.776753	-117.813286	iNaturalist	2020	US
https://www.inaturalist.org/observations/65084248	18.180656	-63.103387	iNaturalist	2020	SX
https://www.inaturalist.org/observations/64938665	-9.898102	-56.094351	iNaturalist	2020	BR
https://www.inaturalist.org/observations/63373459	9.945147	-84.104033	iNaturalist	2020	CR
https://www.inaturalist.org/observations/64970314	51.692279	-1.246729	iNaturalist	2020	GB
https://www.inaturalist.org/observations/59489880	45.809353	15.873842	iNaturalist	2020	HR
https://www.inaturalist.org/observations/64906892	-9.878368	-56.079123	iNaturalist	2020	BR
https://www.inaturalist.org/observations/65064202	36.094886	140.11509	iNaturalist	2020	JP
https://www.inaturalist.org/observations/65075114	43.6193	1.443929	iNaturalist	2020	FR
https://www.inaturalist.org/observations/65060698	24.170195	-110.304634	iNaturalist	2020	MX
https://www.inaturalist.org/observations/64949589	18.635541	-69.608051	iNaturalist	2020	DO
https://www.inaturalist.org/observations/64824406	-34.55363	-58.475389	iNaturalist	2020	AR
https://www.inaturalist.org/observations/64442530	-40.810357	-62.986369	iNaturalist	2020	AR
https://www.inaturalist.org/observations/64635205	40.754938	-74.364813	iNaturalist	2020	US
https://www.inaturalist.org/observations/64502357	27.647107	-97.333444	iNaturalist	2020	US
https://www.inaturalist.org/observations/64372008	38.271543	-122.068879	iNaturalist	2020	US
https://www.inaturalist.org/observations/64730152	12.916361	77.576655	iNaturalist	2020	IN
https://www.inaturalist.org/observations/64620108	40.080698	15.632096	iNaturalist	2020	IT
https://www.inaturalist.org/observations/64473734	40.672393	-73.969905	iNaturalist	2010	US
https://www.inaturalist.org/observations/64704869	-27.510461	153.070003	iNaturalist	2020	AU
https://www.inaturalist.org/observations/64473237	-15.670923	-47.85247	iNaturalist	2020	BR
https://www.inaturalist.org/observations/64716010	33.781927	-117.812466	iNaturalist	2020	US
https://www.inaturalist.org/observations/64652588	4.284766	117.921056	iNaturalist	2020	MY
https://www.inaturalist.org/observations/64502341	6.595314	125.344841	iNaturalist	2020	PH
https://www.inaturalist.org/observations/64738855	18.689607	-91.715772	iNaturalist	2020	MX
https://www.inaturalist.org/observations/64746127	19.203076	-69.338766	iNaturalist	2020	DO
https://www.inaturalist.org/observations/64537933	27.270951	-82.432783	iNaturalist	2020	US
https://www.inaturalist.org/observations/64405562	34.107733	-118.189833	iNaturalist	2020	US
https://www.inaturalist.org/observations/64474954	38.898499	-77.142302	iNaturalist	2020	US
https://www.inaturalist.org/observations/64566358	-27.443491	153.152721	iNaturalist	2020	AU
https://www.inaturalist.org/observations/64524073	43.750047	3.779941	iNaturalist	2014	FR
https://www.inaturalist.org/observations/64409456	7.176368	125.642859	iNaturalist	2020	PH
https://www.inaturalist.org/observations/64345555	-27.426521	152.989219	iNaturalist	2020	AU
https://www.inaturalist.org/observations/64296391	19.925212	73.239563	iNaturalist	2020	IN
https://www.inaturalist.org/observations/64138013	38.071787	-76.647804	iNaturalist	2020	US
https://www.inaturalist.org/observations/64125450	28.962917	-82.329042	iNaturalist	2020	US
https://www.inaturalist.org/observations/29583213	18.526752	-69.78922	iNaturalist	2017	DO
https://www.inaturalist.org/observations/63945187	19.180387	72.967002	iNaturalist	2020	IN
https://www.inaturalist.org/observations/63845952	32.753078	-117.182822	iNaturalist	2020	US
https://www.inaturalist.org/observations/63946295	46.779238	15.543958	iNaturalist	2020	AT
https://www.inaturalist.org/observations/63869417	-28.254067	153.376892	iNaturalist	2020	AU
https://www.inaturalist.org/observations/64033851	43.826592	3.769811	iNaturalist	2020	FR
https://www.inaturalist.org/observations/62728471	16.460109	-85.866454	iNaturalist	2020	HN
https://www.inaturalist.org/observations/63929619	37.279255	-121.810137	iNaturalist	2020	US
https://www.inaturalist.org/observations/64026306	10.236223	76.278484	iNaturalist	2020	IN
https://www.inaturalist.org/observations/63862188	35.093628	-106.655083	iNaturalist	2020	US
https://www.inaturalist.org/observations/64028386	13.472863	144.707323	iNaturalist	2020	GU
https://www.inaturalist.org/observations/64105760	-7.456757	112.693772	iNaturalist	2020	ID
https://www.inaturalist.org/observations/63986179	39.947451	-75.215735	iNaturalist	2020	US
https://www.inaturalist.org/observations/64277035	22.469408	114.146301	iNaturalist	2020	HK
https://www.inaturalist.org/observations/63850139	-15.729722	-47.858889	iNaturalist	2020	BR
https://www.inaturalist.org/observations/64238661	40.667967	-73.963768	iNaturalist	2010	US
https://www.inaturalist.org/observations/64117680	39.352178	-94.349695	iNaturalist	2020	US
https://www.inaturalist.org/observations/64101489	24.43202	92.330689	iNaturalist	2020	IN
https://www.inaturalist.org/observations/54407981	-6.211826	106.818918	iNaturalist	2020	ID
https://www.inaturalist.org/observations/63805393	37.3314	-121.93067	iNaturalist	2020	US
https://www.inaturalist.org/observations/63873787	40.057171	-75.095093	iNaturalist	2020	US
https://www.inaturalist.org/observations/64273216	7.303054	125.669628	iNaturalist	2020	PH
https://www.inaturalist.org/observations/63833074	35.093536	-106.655062	iNaturalist	2020	US
https://www.inaturalist.org/observations/16377806	18.462335	-70.002683	iNaturalist	2016	DO
https://www.inaturalist.org/observations/63860863	-33.887751	151.155025	iNaturalist	2020	AU
https://www.inaturalist.org/observations/63870715	6.4838	124.84008	iNaturalist	2020	PH
https://www.inaturalist.org/observations/63811129	23.237402	87.055104	iNaturalist	2020	IN
https://www.inaturalist.org/observations/64226466	24.432769	92.330253	iNaturalist	2020	IN
https://www.inaturalist.org/observations/64089329	37.440313	-122.148463	iNaturalist	2020	US
https://www.inaturalist.org/observations/63920693	43.299538	-3.841279	iNaturalist	2004	ES
8069fbf8-14e2-4fcd-b2da-85723bf83fc6	-34.00078	151.13013	AM	2020	AU
https://www.inaturalist.org/observations/10742024	2.189144	-75.624104	iNaturalist	2018	CO
https://www.inaturalist.org/observations/63436989	-29.892234	-50.262032	iNaturalist	2020	BR
https://www.inaturalist.org/observations/8961483	13.432211	144.803322	iNaturalist	2017	GU
https://www.inaturalist.org/observations/63396735	32.573928	-85.945431	iNaturalist	2020	US
http://naturewatch.org.nz/observations/1271963	-39.073268	174.105577	iNaturalist	2015	NZ
https://www.inaturalist.org/observations/63434168	38.660972	-77.322414	iNaturalist	2020	US
https://www.inaturalist.org/observations/63386126	40.905921	-8.300137	iNaturalist	2020	PT
https://www.inaturalist.org/observations/63572893	25.058239	121.652437	iNaturalist	2020	TW
https://www.inaturalist.org/observations/63687135	11.952063	75.334575	iNaturalist	2020	IN
https://www.inaturalist.org/observations/63582179	40.991795	-73.884441	iNaturalist	2020	US
https://www.inaturalist.org/observations/63357640	37.406252	-122.09686	iNaturalist	2020	US
https://www.inaturalist.org/observations/48560918	6.643103	-73.221906	iNaturalist	2020	CO
https://www.inaturalist.org/observations/63298031	33.642066	-112.016046	iNaturalist	2020	US
https://www.inaturalist.org/observations/48583124	7.591993	-80.960535	iNaturalist	2020	PA
https://www.inaturalist.org/observations/63677185	37.236328	-80.433517	iNaturalist	2020	US
https://www.inaturalist.org/observations/10958569	-34.33702	19.035448	iNaturalist	2013	ZA
https://www.inaturalist.org/observations/63591575	35.787646	-82.603583	iNaturalist	2020	US
https://www.inaturalist.org/observations/63685405	19.052258	72.862764	iNaturalist	2020	IN
https://www.inaturalist.org/observations/63749415	8.948404	76.631092	iNaturalist	2020	IN
https://www.inaturalist.org/observations/63423902	38.671436	-90.520791	iNaturalist	2020	US
https://www.inaturalist.org/observations/63714007	-33.449047	-70.582786	iNaturalist	2020	CL
https://www.inaturalist.org/observations/63402096	47.952325	2.18098	iNaturalist	2020	FR
https://www.inaturalist.org/observations/11304915	-33.978333	25.648333	iNaturalist	2017	ZA
https://www.inaturalist.org/observations/15805493	12.98887	77.662429	iNaturalist	2017	IN
https://www.inaturalist.org/observations/45208909	10.425673	-61.422398	iNaturalist	2019	TT
https://www.inaturalist.org/observations/63291440	8.948432	76.630927	iNaturalist	2020	IN
https://www.inaturalist.org/observations/63527867	-34.583208	-58.41641	iNaturalist	2020	AR
https://www.inaturalist.org/observations/63684095	7.081609	125.587923	iNaturalist	2020	PH
https://www.inaturalist.org/observations/63428715	23.602585	120.691815	iNaturalist	2010	TW
https://www.inaturalist.org/observations/12264243	-33.946983	22.463322	iNaturalist	2018	ZA
https://www.inaturalist.org/observations/63679329	31.886222	-102.324438	iNaturalist	2020	US
https://www.inaturalist.org/observations/15753873	25.078596	121.597135	iNaturalist	2018	TW
https://www.inaturalist.org/observations/15015776	23.620799	120.261289	iNaturalist	2018	TW
http://www.inaturalist.org/observations/2463126	13.430475	144.799741	iNaturalist	2015	GU
https://www.inaturalist.org/observations/63541411	18.47847	-69.856522	iNaturalist	2020	DO
https://www.inaturalist.org/observations/54446170	18.49082	-71.948657	iNaturalist	2020	HT
https://www.inaturalist.org/observations/63471122	3.752675	29.523937	iNaturalist	2020	CD
https://www.inaturalist.org/observations/16542963	-7.356336	108.222366	iNaturalist	2018	ID
https://www.inaturalist.org/observations/9943330	-12.268581	49.291378	iNaturalist	2018	MG
https://www.inaturalist.org/observations/63767546	32.933052	35.082678	iNaturalist	2020	IL
https://www.inaturalist.org/observations/63484836	24.735817	121.758616	iNaturalist	2020	TW
https://www.inaturalist.org/observations/63578678	40.664826	22.982017	iNaturalist	2020	GR
https://www.inaturalist.org/observations/63576445	-34.598983	-58.412897	iNaturalist	2020	AR
https://www.inaturalist.org/observations/63659795	30.151992	-97.827758	iNaturalist	2020	US
http://naturewatch.org.nz/observations/2494379	-38.925229	177.544554	iNaturalist	2015	NZ
https://www.inaturalist.org/observations/43795001	0.083706	-76.880681	iNaturalist	2020	EC
https://www.inaturalist.org/observations/9101201	-28.960106	31.756464	iNaturalist	2017	ZA
http://www.inaturalist.org/observations/2410175	13.432792	144.803337	iNaturalist	2015	GU
https://www.inaturalist.org/observations/63413344	38.895095	-77.158217	iNaturalist	2020	US
https://www.inaturalist.org/observations/63258147	41.221811	-73.241406	iNaturalist	2020	US
https://www.inaturalist.org/observations/63224786	3.107144	101.528515	iNaturalist	2020	MY
https://www.inaturalist.org/observations/63142647	35.913181	-79.055845	iNaturalist	2020	US
https://www.inaturalist.org/observations/61273633	38.951903	-77.094211	iNaturalist	2020	US
https://www.inaturalist.org/observations/60071593	40.866998	29.135274	iNaturalist	2020	TR
https://www.inaturalist.org/observations/32415147	44.480746	11.251194	iNaturalist	2019	IT
https://www.inaturalist.org/observations/21022774	-8.757105	121.852974	iNaturalist	2012	ID
https://www.inaturalist.org/observations/59907873	41.304731	-72.917676	iNaturalist	2020	US
https://www.inaturalist.org/observations/51948203	38.917045	-77.279075	iNaturalist	2020	US
https://www.inaturalist.org/observations/47084871	24.98237	121.49279	iNaturalist	2020	TW
https://www.inaturalist.org/observations/38531751	-35.116324	138.486192	iNaturalist	2020	AU
https://www.inaturalist.org/observations/13079180	22.345783	114.140198	iNaturalist	2018	HK
https://www.inaturalist.org/observations/56455668	32.741928	-117.149635	iNaturalist	2020	US
https://www.inaturalist.org/observations/53595778	10.615925	76.192589	iNaturalist	2020	IN
https://www.inaturalist.org/observations/56220197	30.837406	-97.305069	iNaturalist	2020	US
https://www.inaturalist.org/observations/54130003	32.774558	-97.37451	iNaturalist	2020	US
https://www.inaturalist.org/observations/53858746	33.159971	-96.651006	iNaturalist	2020	US
https://www.inaturalist.org/observations/44458050	24.003018	121.085755	iNaturalist	2020	TW
https://www.inaturalist.org/observations/33884958	-7.943571	110.218992	iNaturalist	2019	ID
https://www.inaturalist.org/observations/60363851	41.102781	-80.78464	iNaturalist	2020	US
https://www.inaturalist.org/observations/58905177	41.79695	-71.253584	iNaturalist	2020	US
https://www.inaturalist.org/observations/53640608	25.747578	-100.294429	iNaturalist	2020	MX
https://www.inaturalist.org/observations/58757548	46.251247	-119.32498	iNaturalist	2020	US
https://www.inaturalist.org/observations/55142196	18.604217	73.800378	iNaturalist	2020	IN
https://www.inaturalist.org/observations/25021667	-27.51752	153.019975	iNaturalist	2019	AU
https://www.inaturalist.org/observations/60163562	13.442145	144.759737	iNaturalist	2020	GU
https://www.inaturalist.org/observations/59040885	45.531383	12.290053	iNaturalist	2020	IT
https://www.inaturalist.org/observations/53879155	33.780678	-118.144654	iNaturalist	2020	US
https://www.inaturalist.org/observations/50037552	9.954022	77.017043	iNaturalist	2020	IN
https://www.inaturalist.org/observations/52634812	38.917075	-77.279205	iNaturalist	2020	US
https://www.inaturalist.org/observations/58993574	40.544599	-74.176533	iNaturalist	2020	US
https://www.inaturalist.org/observations/56966909	38.61612	-121.41655	iNaturalist	2020	US
https://www.inaturalist.org/observations/59169378	28.914583	-95.57727	iNaturalist	2020	US
https://www.inaturalist.org/observations/56866935	13.654126	79.45573	iNaturalist	2020	IN
https://www.inaturalist.org/observations/13632776	25.039444	121.587502	iNaturalist	2018	TW
https://www.inaturalist.org/observations/20030753	-33.946727	22.46314	iNaturalist	2019	ZA
https://www.inaturalist.org/observations/62723488	39.263958	-84.282408	iNaturalist	2020	US
https://www.inaturalist.org/observations/60141155	36.552355	-88.237435	iNaturalist	2020	US
https://www.inaturalist.org/observations/57205185	40.65423	-74.000333	iNaturalist	2020	US
https://www.inaturalist.org/observations/54093826	22.767428	88.388345	iNaturalist	2020	IN
https://www.inaturalist.org/observations/33181715	25.003153	121.412361	iNaturalist	2019	TW
https://www.inaturalist.org/observations/58218287	33.985467	-117.367761	iNaturalist	2020	US
https://www.inaturalist.org/observations/57882678	38.808083	-121.326325	iNaturalist	2020	US
https://www.inaturalist.org/observations/18119834	17.708622	73.981453	iNaturalist	2018	IN
https://www.inaturalist.org/observations/57890308	37.361155	-121.996933	iNaturalist	2020	US
https://www.inaturalist.org/observations/63192851	20.915085	-89.696205	iNaturalist	2020	MX
https://www.inaturalist.org/observations/58734242	41.69949	-70.551768	iNaturalist	2020	US
https://www.inaturalist.org/observations/56333078	38.91708	-77.279113	iNaturalist	2020	US
https://www.inaturalist.org/observations/54355160	0.50014	-76.497829	iNaturalist	2020	CO
https://www.inaturalist.org/observations/18749866	-33.946638	22.463097	iNaturalist	2018	ZA
https://www.inaturalist.org/observations/57096561	36.021527	-80.059942	iNaturalist	2020	US
https://www.inaturalist.org/observations/56926849	42.20457	-71.428535	iNaturalist	2020	US
https://www.inaturalist.org/observations/55831975	40.672881	-73.984814	iNaturalist	2020	US
https://www.inaturalist.org/observations/34803025	-33.883945	151.011825	iNaturalist	2019	AU
https://www.inaturalist.org/observations/58902260	29.790103	-82.268843	iNaturalist	2020	US
https://www.inaturalist.org/observations/58988628	46.183548	9.677075	iNaturalist	2020	IT
https://www.inaturalist.org/observations/34571433	-7.350092	108.22546	iNaturalist	2019	ID
https://www.inaturalist.org/observations/53753923	38.917142	-77.279092	iNaturalist	2020	US
https://www.inaturalist.org/observations/38443229	21.286505	-157.735595	iNaturalist	2020	US
https://www.inaturalist.org/observations/63013978	40.63293	-73.953613	iNaturalist	2020	US
https://www.inaturalist.org/observations/58315771	13.058977	80.249838	iNaturalist	2016	IN
https://www.inaturalist.org/observations/56696249	39.030365	-77.092982	iNaturalist	2020	US
https://www.inaturalist.org/observations/55379093	38.974023	-76.946332	iNaturalist	2020	US
https://www.inaturalist.org/observations/59987313	43.990137	3.616167	iNaturalist	2020	FR
https://www.inaturalist.org/observations/56453641	38.148587	-121.296	iNaturalist	2020	US
https://www.inaturalist.org/observations/51975687	40.520344	-75.400144	iNaturalist	2019	US
https://www.inaturalist.org/observations/32415799	44.481034	11.251057	iNaturalist	2019	IT
https://www.inaturalist.org/observations/60101242	21.472841	-104.863822	iNaturalist	2020	MX
https://www.inaturalist.org/observations/47136265	48.799713	2.484294	iNaturalist	2020	FR
https://www.inaturalist.org/observations/33495198	45.387362	14.469554	iNaturalist	2019	HR
https://www.inaturalist.org/observations/54325191	30.337534	-94.190657	iNaturalist	2020	US
https://www.inaturalist.org/observations/62789376	30.439493	-97.674351	iNaturalist	2020	US
https://www.inaturalist.org/observations/60387897	22.838	76.502	iNaturalist	2020	IN
https://www.inaturalist.org/observations/59750480	1.331622	103.943311	iNaturalist	2020	SG
https://www.inaturalist.org/observations/57145196	38.189931	-76.406049	iNaturalist	2020	US
https://www.inaturalist.org/observations/49640883	14.379506	-91.105582	iNaturalist	2020	GT
https://www.inaturalist.org/observations/63245361	-13.038056	-46.756389	iNaturalist	2020	BR
https://www.inaturalist.org/observations/57162829	35.087449	-92.251327	iNaturalist	2020	US
https://www.inaturalist.org/observations/53202192	34.018462	-118.296409	iNaturalist	2020	US
https://www.inaturalist.org/observations/60988130	35.10352	-84.93215	iNaturalist	2020	US
https://www.inaturalist.org/observations/57798090	40.490457	-74.435193	iNaturalist	2020	US
https://www.inaturalist.org/observations/42453829	9.597141	76.510284	iNaturalist	2020	IN
https://www.inaturalist.org/observations/30869687	41.249542	14.33237	iNaturalist	2019	IT
https://www.inaturalist.org/observations/61757447	-37.86993	144.983496	iNaturalist	2020	AU
https://www.inaturalist.org/observations/57637526	41.821763	-71.390847	iNaturalist	2020	US
https://www.inaturalist.org/observations/56330455	33.067714	-96.670529	iNaturalist	2020	US
https://www.inaturalist.org/observations/60395310	47.736894	7.336205	iNaturalist	2020	FR
https://www.inaturalist.org/observations/60162877	23.523813	116.387519	iNaturalist	2020	CN
https://www.inaturalist.org/observations/57255247	42.375314	-71.244219	iNaturalist	2020	US
https://www.inaturalist.org/observations/56879633	-2.190947	-79.978578	iNaturalist	2020	EC
https://www.inaturalist.org/observations/50990868	12.906596	77.676117	iNaturalist	2020	IN
https://www.inaturalist.org/observations/48560990	8.700151	-83.202426	iNaturalist	2019	CR
https://www.inaturalist.org/observations/62701079	22.115165	113.557294	iNaturalist	2020	MO
https://www.inaturalist.org/observations/56477184	42.418555	-71.116952	iNaturalist	2020	US
https://www.inaturalist.org/observations/54227754	38.917222	-77.279083	iNaturalist	2020	US
https://www.inaturalist.org/observations/60295781	24.83645	121.786633	iNaturalist	2020	TW
https://www.inaturalist.org/observations/55229937	33.837767	-97.631231	iNaturalist	2020	US
https://www.inaturalist.org/observations/32616033	22.451642	114.023603	iNaturalist	2019	HK
https://www.inaturalist.org/observations/24244562	22.450983	114.064391	iNaturalist	2019	HK
https://www.inaturalist.org/observations/60023096	41.725451	-83.579119	iNaturalist	2020	US
https://www.inaturalist.org/observations/48662163	43.664175	2.292431	iNaturalist	2020	FR
https://www.inaturalist.org/observations/7295400	45.125373	10.440401	iNaturalist	2017	IT
https://www.inaturalist.org/observations/59427411	36.126512	-78.960465	iNaturalist	2020	US
https://www.inaturalist.org/observations/55390676	38.917153	-77.279097	iNaturalist	2020	US
https://www.inaturalist.org/observations/60987528	42.031914	-71.2286	iNaturalist	2020	US
https://www.inaturalist.org/observations/62760837	-7.150169	108.174554	iNaturalist	2020	ID
https://www.inaturalist.org/observations/55164287	34.60602	-86.745217	iNaturalist	2020	US
https://www.inaturalist.org/observations/54367094	43.823525	5.30727	iNaturalist	2020	FR
https://www.inaturalist.org/observations/55334916	33.757046	-118.134985	iNaturalist	2020	US
https://www.inaturalist.org/observations/50125403	24.028138	-104.653176	iNaturalist	2020	MX
https://www.inaturalist.org/observations/18051773	24.902838	121.552099	iNaturalist	2018	TW
https://www.inaturalist.org/observations/63019338	8.503426	76.93173	iNaturalist	2020	IN
https://www.inaturalist.org/observations/60304794	47.636431	7.510298	iNaturalist	2020	FR
https://www.inaturalist.org/observations/52698232	45.014762	7.621729	iNaturalist	2020	IT
https://www.inaturalist.org/observations/57830423	38.129261	-76.737062	iNaturalist	2020	US
https://www.inaturalist.org/observations/9169439	2.935528	101.913637	iNaturalist	2017	MY
https://www.inaturalist.org/observations/52419386	35.061517	-89.668694	iNaturalist	2020	US
https://www.inaturalist.org/observations/53822211	12.866747	80.227508	iNaturalist	2015	IN
https://www.inaturalist.org/observations/57140413	-7.690852	110.519468	iNaturalist	2020	ID
https://www.inaturalist.org/observations/59252666	9.995257	76.289145	iNaturalist	2020	IN
https://www.inaturalist.org/observations/33734539	13.08366	77.609366	iNaturalist	2019	IN
https://www.inaturalist.org/observations/59632193	38.7078	-76.5312	iNaturalist	2020	US
https://www.inaturalist.org/observations/52624184	37.843236	-122.284492	iNaturalist	2020	US
https://www.inaturalist.org/observations/43767072	-11.0046	-66.081923	iNaturalist	2020	BO
https://www.inaturalist.org/observations/31606198	-8.480945	115.386534	iNaturalist	2019	ID
https://www.inaturalist.org/observations/60101239	21.498602	-104.859006	iNaturalist	2020	MX
https://www.inaturalist.org/observations/57901983	28.638644	77.07206	iNaturalist	2020	IN
https://www.inaturalist.org/observations/55641979	35.99797	-79.707458	iNaturalist	2020	US
https://www.inaturalist.org/observations/57635352	37.632282	-89.504332	iNaturalist	2020	US
https://www.inaturalist.org/observations/43859267	-33.989467	18.455188	iNaturalist	2020	ZA
https://www.inaturalist.org/observations/59847425	37.653544	-122.029048	iNaturalist	2020	US
https://www.inaturalist.org/observations/53848262	36.071818	-94.12288	iNaturalist	2020	US
https://www.inaturalist.org/observations/29440335	8.589978	123.340251	iNaturalist	2019	PH
https://www.inaturalist.org/observations/51855246	40.795122	-73.951156	iNaturalist	2020	US
https://www.inaturalist.org/observations/62800138	33.993337	-118.042888	iNaturalist	2020	US
https://www.inaturalist.org/observations/56259014	0.078553	-79.041237	iNaturalist	2020	EC
https://www.inaturalist.org/observations/59429713	41.403995	-74.261941	iNaturalist	2020	US
https://www.inaturalist.org/observations/54997794	34.285776	-81.608683	iNaturalist	2020	US
https://www.inaturalist.org/observations/62985853	32.429648	-92.345187	iNaturalist	2020	US
https://www.inaturalist.org/observations/62931546	33.89943	-83.38478	iNaturalist	2020	US
https://www.inaturalist.org/observations/34863891	22.44531	114.137807	iNaturalist	2019	HK
https://www.inaturalist.org/observations/60495850	13.065791	77.647787	iNaturalist	2020	IN
https://www.inaturalist.org/observations/57875843	33.001836	-96.848625	iNaturalist	2020	US
https://www.inaturalist.org/observations/46162603	24.545411	121.508211	iNaturalist	2020	TW
https://www.inaturalist.org/observations/60046607	36.975444	127.053131	iNaturalist	2020	KR
https://www.inaturalist.org/observations/59502125	45.342403	10.883592	iNaturalist	2020	IT
https://www.inaturalist.org/observations/56494281	13.065481	77.647892	iNaturalist	2020	IN
https://www.inaturalist.org/observations/54467935	-2.224444	-79.897778	iNaturalist	2020	EC
https://www.inaturalist.org/observations/45463140	3.752692	29.523944	iNaturalist	2020	CD
https://www.inaturalist.org/observations/56840481	30.689668	-96.277028	iNaturalist	2020	US
https://www.inaturalist.org/observations/56180060	30.763288	-90.151968	iNaturalist	2020	US
https://www.inaturalist.org/observations/60560926	41.4	2.15	iNaturalist	2020	ES
https://www.inaturalist.org/observations/56808197	39.778192	-76.72728	iNaturalist	2020	US
https://www.inaturalist.org/observations/63046101	35.347834	139.613197	iNaturalist	2020	JP
https://www.inaturalist.org/observations/59774595	3.752677	29.523937	iNaturalist	2020	CD
https://www.inaturalist.org/observations/52373762	38.91707	-77.279008	iNaturalist	2020	US
https://www.inaturalist.org/observations/51957297	37.337005	-122.056344	iNaturalist	2020	US
https://www.inaturalist.org/observations/55822621	40.785066	-73.812498	iNaturalist	2020	US
https://www.inaturalist.org/observations/31477263	-8.713242	115.065267	iNaturalist	2019	ID
https://www.inaturalist.org/observations/58444060	32.092102	-110.606595	iNaturalist	2020	US
https://www.inaturalist.org/observations/51542798	32.740572	-96.868453	iNaturalist	2020	US
https://www.inaturalist.org/observations/26433845	7.247492	80.597222	iNaturalist	2019	LK
https://www.inaturalist.org/observations/19724534	-33.917994	151.226594	iNaturalist	2018	AU
https://www.inaturalist.org/observations/59264100	30.41153	-97.956995	iNaturalist	2020	US
https://www.inaturalist.org/observations/54841351	16.443825	-95.02516	iNaturalist	2020	MX
https://www.inaturalist.org/observations/55749395	38.977128	-76.948528	iNaturalist	2020	US
https://www.inaturalist.org/observations/62948348	33.839834	-117.839017	iNaturalist	2020	US
https://www.inaturalist.org/observations/62700243	40.005169	-75.256517	iNaturalist	2020	US
https://www.inaturalist.org/observations/36286344	-6.749382	106.643726	iNaturalist	2019	ID
https://www.inaturalist.org/observations/62917472	37.369602	-121.866456	iNaturalist	2020	US
https://www.inaturalist.org/observations/52763964	44.869005	-123.193521	iNaturalist	2018	US
https://www.inaturalist.org/observations/26050300	3.139003	101.686855	iNaturalist	2019	MY
https://www.inaturalist.org/observations/59914942	35.707312	-78.776947	iNaturalist	2020	US
https://www.inaturalist.org/observations/55676774	44.491436	34.150522	iNaturalist	2020	UA
https://www.inaturalist.org/observations/52984586	37.57383	-122.049622	iNaturalist	2020	US
https://www.inaturalist.org/observations/36603827	-31.980869	115.81483	iNaturalist	2019	AU
https://www.inaturalist.org/observations/14253309	13.374322	103.860066	iNaturalist	2018	KH
https://www.inaturalist.org/observations/62762837	42.405668	-71.149135	iNaturalist	2020	US
https://www.inaturalist.org/observations/53866719	33.649533	-117.580313	iNaturalist	2020	US
https://www.inaturalist.org/observations/21507103	-7.771732	110.215371	iNaturalist	2019	ID
https://www.inaturalist.org/observations/63138712	25.076172	121.46805	iNaturalist	2020	TW
https://www.inaturalist.org/observations/63033538	34.609587	-85.638108	iNaturalist	2020	US
https://www.inaturalist.org/observations/35294082	31.746016	35.051534	iNaturalist	2019	IL
https://www.inaturalist.org/observations/54631266	13.0673	77.572302	iNaturalist	2020	IN
https://www.inaturalist.org/observations/19985719	15.671609	73.732754	iNaturalist	2017	IN
https://www.inaturalist.org/observations/53089284	38.299598	-121.973124	iNaturalist	2020	US
https://www.inaturalist.org/observations/52050494	32.871531	-96.645828	iNaturalist	2020	US
https://www.inaturalist.org/observations/60337005	44.836713	38.237582	iNaturalist	2020	RU
https://www.inaturalist.org/observations/50947052	9.668204	76.321841	iNaturalist	2020	IN
https://www.inaturalist.org/observations/48621485	-7.737545	110.318375	iNaturalist	2020	ID
https://www.inaturalist.org/observations/52699415	40.772045	-74.447687	iNaturalist	2020	US
https://www.inaturalist.org/observations/20391583	10.274968	-84.82551	iNaturalist	2009	CR
https://www.inaturalist.org/observations/58668988	38.949206	-77.394826	iNaturalist	2020	US
https://www.inaturalist.org/observations/34570591	-7.349595	108.224792	iNaturalist	2019	ID
https://www.inaturalist.org/observations/36214159	-7.351502	108.223999	iNaturalist	2019	ID
https://www.inaturalist.org/observations/26371767	12.928287	77.679542	iNaturalist	2019	IN
https://www.inaturalist.org/observations/57769672	41.231661	-8.690167	iNaturalist	2016	PT
https://www.inaturalist.org/observations/57426311	18.701228	73.388553	iNaturalist	2019	IN
https://www.inaturalist.org/observations/57046999	34.018453	-118.296233	iNaturalist	2020	US
https://www.inaturalist.org/observations/56775342	34.196443	-95.712891	iNaturalist	2020	US
https://www.inaturalist.org/observations/53589698	45.91918	0.239625	iNaturalist	2020	FR
https://www.inaturalist.org/observations/38292233	-7.683815	110.25817	iNaturalist	2020	ID
https://www.inaturalist.org/observations/14440167	44.629813	10.929015	iNaturalist	2018	IT
https://www.inaturalist.org/observations/56746264	39.045658	-77.042344	iNaturalist	2020	US
https://www.inaturalist.org/observations/51714045	20.708423	-100.837915	iNaturalist	2020	MX
https://www.inaturalist.org/observations/58602435	20.689518	-101.336831	iNaturalist	2020	MX
https://www.inaturalist.org/observations/57768415	46.791845	-2.049922	iNaturalist	2020	FR
https://www.inaturalist.org/observations/57155569	39.510625	-84.74392	iNaturalist	2020	US
https://www.inaturalist.org/observations/56831307	45.830265	-1.201408	iNaturalist	2020	FR
https://www.inaturalist.org/observations/56742108	29.955575	-97.847947	iNaturalist	2020	US
https://www.inaturalist.org/observations/51970979	33.527443	-89.625165	iNaturalist	2020	US
https://www.inaturalist.org/observations/54186363	38.911853	-76.612613	iNaturalist	2020	US
https://www.inaturalist.org/observations/56617010	29.885083	-97.817463	iNaturalist	2020	US
https://www.inaturalist.org/observations/52751059	39.19421	-84.432857	iNaturalist	2020	US
https://www.inaturalist.org/observations/52682173	35.285556	-82.687222	iNaturalist	2020	US
https://www.inaturalist.org/observations/31056115	45.467594	10.479415	iNaturalist	2019	IT
https://www.inaturalist.org/observations/63227104	32.758584	-117.150798	iNaturalist	2020	US
https://www.inaturalist.org/observations/60522544	39.9324	-75.158683	iNaturalist	2020	US
https://www.inaturalist.org/observations/59332925	19.152601	-96.168806	iNaturalist	2020	MX
https://www.inaturalist.org/observations/56869635	42.357483	-71.112497	iNaturalist	2020	US
https://www.inaturalist.org/observations/52827710	44.005884	-123.069684	iNaturalist	2020	US
https://www.inaturalist.org/observations/55641812	19.520644	-96.902858	iNaturalist	2020	MX
https://www.inaturalist.org/observations/57277012	39.908856	-75.08288	iNaturalist	2020	US
https://www.inaturalist.org/observations/55425275	34.01847	-118.296303	iNaturalist	2020	US
https://www.inaturalist.org/observations/38051333	-7.770058	110.383613	iNaturalist	2020	ID
https://www.inaturalist.org/observations/58816437	1.342371	103.682456	iNaturalist	2020	SG
https://www.inaturalist.org/observations/57743060	42.396393	-71.132695	iNaturalist	2020	US
https://www.inaturalist.org/observations/62720661	39.1809	-86.537408	iNaturalist	2020	US
https://www.inaturalist.org/observations/58549928	40.78024	-73.095566	iNaturalist	2020	US
https://www.inaturalist.org/observations/58390609	45.240062	-122.63495	iNaturalist	2020	US
https://www.inaturalist.org/observations/61297506	28.201115	-81.4716	iNaturalist	2020	US
https://www.inaturalist.org/observations/55771448	13.748395	102.174325	iNaturalist	2020	TH
https://www.inaturalist.org/observations/54770080	16.720657	-92.659218	iNaturalist	2020	MX
http://www.inaturalist.org/observations/3477498	32.034663	34.875294	iNaturalist	2016	IL
https://www.inaturalist.org/observations/55631340	32.677533	-97.473908	iNaturalist	2020	US
http://www.inaturalist.org/observations/4016540	34.795299	126.374472	iNaturalist	2016	KR
https://www.inaturalist.org/observations/55808690	32.211137	-110.684845	iNaturalist	2020	US
https://www.inaturalist.org/observations/8462820	21.692807	82.563355	iNaturalist	2017	IN
https://www.inaturalist.org/observations/59862425	24.463398	121.801019	iNaturalist	2020	TW
https://www.inaturalist.org/observations/59669727	38.856565	-77.096736	iNaturalist	2020	US
https://www.inaturalist.org/observations/56452847	35.588121	-82.614938	iNaturalist	2020	US
https://www.inaturalist.org/observations/63017081	17.879814	-92.96911	iNaturalist	2020	MX
https://www.inaturalist.org/observations/58388518	30.460966	-97.80575	iNaturalist	2020	US
https://www.inaturalist.org/observations/33713591	-33.944745	22.462938	iNaturalist	2019	ZA
https://www.inaturalist.org/observations/63088278	33.681097	-86.568527	iNaturalist	2020	US
https://www.inaturalist.org/observations/41978078	12.057492	75.200627	iNaturalist	2020	IN
https://www.inaturalist.org/observations/59770626	38.889532	-77.004401	iNaturalist	2020	US
https://www.inaturalist.org/observations/58626753	20.968147	-89.629872	iNaturalist	2020	MX
https://www.inaturalist.org/observations/31658033	12.099329	75.235016	iNaturalist	2019	IN
https://www.inaturalist.org/observations/58825097	11.255466	75.78711	iNaturalist	2020	IN
https://www.inaturalist.org/observations/43024919	7.090569	125.577239	iNaturalist	2020	PH
https://www.inaturalist.org/observations/23000405	22.50705	114.068798	iNaturalist	2019	HK
https://www.inaturalist.org/observations/21279340	2.861781	101.909386	iNaturalist	2019	MY
https://www.inaturalist.org/observations/59005416	41.764458	-71.351983	iNaturalist	2020	US
https://www.inaturalist.org/observations/59431781	46.611636	11.162954	iNaturalist	2020	IT
https://www.inaturalist.org/observations/58527444	37.367995	-121.99546	iNaturalist	2020	US
https://www.inaturalist.org/observations/59259356	41.919425	-73.902303	iNaturalist	2020	US
https://www.inaturalist.org/observations/53569785	33.153912	-97.04087	iNaturalist	2020	US
https://www.inaturalist.org/observations/53489991	20.542778	-100.396389	iNaturalist	2020	MX
http://www.inaturalist.org/observations/3762373	37.73742	127.052422	iNaturalist	2016	KR
https://www.inaturalist.org/observations/62834445	30.454635	-97.798875	iNaturalist	2020	US
https://www.inaturalist.org/observations/59583231	46.174134	6.119833	iNaturalist	2020	CH
https://www.inaturalist.org/observations/57827681	30.250969	-95.33635	iNaturalist	2018	US
https://www.inaturalist.org/observations/48365949	9.436815	-82.499603	iNaturalist	2020	PA
https://www.inaturalist.org/observations/63090323	10.130445	76.4836	iNaturalist	2020	IN
https://www.inaturalist.org/observations/58462047	40.780244	-73.095565	iNaturalist	2020	US
https://www.inaturalist.org/observations/56531169	31.436378	-100.513717	iNaturalist	2020	US
https://www.inaturalist.org/observations/59426697	41.068966	-8.268723	iNaturalist	2020	PT
https://www.inaturalist.org/observations/24719294	22.387952	114.200715	iNaturalist	2019	HK
https://www.inaturalist.org/observations/63110386	38.940513	-77.962508	iNaturalist	2020	US
https://www.inaturalist.org/observations/55993473	34.294717	-119.20098	iNaturalist	2020	US
https://www.inaturalist.org/observations/43830993	6.305643	101.304059	iNaturalist	2020	TH
https://www.inaturalist.org/observations/56272798	38.917288	-77.279213	iNaturalist	2020	US
https://www.inaturalist.org/observations/53133339	24.679076	121.755877	iNaturalist	2020	TW
https://www.inaturalist.org/observations/51823740	40.795145	-73.951198	iNaturalist	2020	US
https://www.inaturalist.org/observations/60162915	23.515432	116.394085	iNaturalist	2020	CN
https://www.inaturalist.org/observations/59559106	1.962809	102.959847	iNaturalist	2020	MY
https://www.inaturalist.org/observations/59250928	34.156125	-118.759513	iNaturalist	2020	US
https://www.inaturalist.org/observations/58913428	38.613472	-90.319639	iNaturalist	2020	US
https://www.inaturalist.org/observations/56452710	34.60598	-86.7453	iNaturalist	2020	US
https://www.inaturalist.org/observations/62733461	29.870345	-98.289281	iNaturalist	2020	US
https://www.inaturalist.org/observations/59705826	34.249481	-118.446717	iNaturalist	2020	US
https://www.inaturalist.org/observations/58757145	38.917245	-77.278983	iNaturalist	2020	US
https://www.inaturalist.org/observations/52104040	33.079921	-96.785876	iNaturalist	2020	US
https://www.inaturalist.org/observations/48538468	45.479762	9.222039	iNaturalist	2020	IT
https://www.inaturalist.org/observations/56959605	35.799803	-78.687122	iNaturalist	2020	US
https://www.inaturalist.org/observations/55749667	37.329217	-121.936228	iNaturalist	2020	US
https://www.inaturalist.org/observations/59239559	39.010225	-75.483912	iNaturalist	2020	US
https://www.inaturalist.org/observations/57769210	32.019181	-102.132675	iNaturalist	2020	US
https://www.inaturalist.org/observations/56303659	44.749702	11.776139	iNaturalist	2020	IT
https://www.inaturalist.org/observations/18797513	9.321901	123.307925	iNaturalist	2018	PH
https://www.inaturalist.org/observations/60531151	39.82035	-75.898903	iNaturalist	2020	US
https://www.inaturalist.org/observations/58498837	40.752658	-73.892554	iNaturalist	2020	US
https://www.inaturalist.org/observations/41777909	-33.843094	18.410269	iNaturalist	2020	ZA
https://www.inaturalist.org/observations/37239615	-35.205415	173.98242	iNaturalist	2020	NZ
https://www.inaturalist.org/observations/62784630	37.151909	-80.565857	iNaturalist	2020	US
https://www.inaturalist.org/observations/57112352	-7.788987	110.340461	iNaturalist	2020	ID
https://www.inaturalist.org/observations/25832961	-24.003877	151.196016	iNaturalist	2018	AU
https://www.inaturalist.org/observations/57443085	5.97884	116.07532	iNaturalist	2018	MY
https://www.inaturalist.org/observations/33117593	41.637379	-0.901125	iNaturalist	2019	ES
https://www.inaturalist.org/observations/54898336	-6.731389	107.035278	iNaturalist	2020	ID
https://www.inaturalist.org/observations/48682882	8.468152	-82.414948	iNaturalist	2020	PA
https://www.inaturalist.org/observations/29779770	23.195969	120.150928	iNaturalist	2019	TW
https://www.inaturalist.org/observations/62938457	38.811485	-77.108411	iNaturalist	2020	US
https://www.inaturalist.org/observations/57490856	25.023809	121.553152	iNaturalist	2020	TW
https://www.inaturalist.org/observations/49873292	46.327309	-0.586418	iNaturalist	2020	FR
https://www.inaturalist.org/observations/34818732	-7.371012	108.258736	iNaturalist	2019	ID
https://www.inaturalist.org/observations/33756129	20.173141	85.689301	iNaturalist	2019	IN
https://www.inaturalist.org/observations/59631725	28.914252	-95.577827	iNaturalist	2020	US
https://www.inaturalist.org/observations/57291872	37.982719	-122.595644	iNaturalist	2020	US
https://www.inaturalist.org/observations/56670926	40.699147	-73.962867	iNaturalist	2020	US
https://www.inaturalist.org/observations/29328210	12.988044	77.661987	iNaturalist	2019	IN
https://www.inaturalist.org/observations/63014393	40.436072	-74.409637	iNaturalist	2020	US
https://www.inaturalist.org/observations/56501049	41.83448	-71.446727	iNaturalist	2020	US
https://www.inaturalist.org/observations/53690099	34.696438	135.610747	iNaturalist	2020	JP
https://www.inaturalist.org/observations/49933205	43.281808	5.349261	iNaturalist	2020	FR
https://www.inaturalist.org/observations/62726415	-34.544846	-58.557007	iNaturalist	2020	AR
https://www.inaturalist.org/observations/58578874	31.719401	35.096958	iNaturalist	2020	IL
https://www.inaturalist.org/observations/52039557	13.671826	-89.286324	iNaturalist	2020	SV
https://www.inaturalist.org/observations/39204347	10.11254	99.820952	iNaturalist	2020	TH
https://www.inaturalist.org/observations/57018054	-7.646936	110.456455	iNaturalist	2020	ID
https://www.inaturalist.org/observations/57997071	33.865806	-118.293589	iNaturalist	2020	US
https://www.inaturalist.org/observations/53577048	3.10152	101.408822	iNaturalist	2020	MY
https://www.inaturalist.org/observations/60116429	45.466155	-122.593887	iNaturalist	2020	US
https://www.inaturalist.org/observations/57957084	42.233155	-122.764922	iNaturalist	2020	US
https://www.inaturalist.org/observations/32944405	45.620141	9.02066	iNaturalist	2019	IT
https://www.inaturalist.org/observations/53440638	20.025105	-100.718241	iNaturalist	2019	MX
https://www.inaturalist.org/observations/57315334	9.944606	76.373169	iNaturalist	2020	IN
https://www.inaturalist.org/observations/56560595	40.651674	-74.007348	iNaturalist	2020	US
https://www.inaturalist.org/observations/53145296	34.90127	-82.284701	iNaturalist	2020	US
https://www.inaturalist.org/observations/18124432	24.163048	120.573167	iNaturalist	2018	TW
https://www.inaturalist.org/observations/56935482	37.542293	-122.316324	iNaturalist	2020	US
https://www.inaturalist.org/observations/50976841	45.806283	4.885505	iNaturalist	2020	FR
https://www.inaturalist.org/observations/55637293	35.159047	-85.276297	iNaturalist	2020	US
https://www.inaturalist.org/observations/7991508	22.409612	113.963676	iNaturalist	2017	HK
https://www.inaturalist.org/observations/59897330	36.088979	-94.167527	iNaturalist	2020	US
https://www.inaturalist.org/observations/29429248	7.080807	125.601819	iNaturalist	2017	PH
https://www.inaturalist.org/observations/26995003	22.451627	114.023615	iNaturalist	2014	HK
https://www.inaturalist.org/observations/62808726	45.587224	9.710392	iNaturalist	2020	IT
https://www.inaturalist.org/observations/60374261	34.834555	135.283025	iNaturalist	2020	JP
https://www.inaturalist.org/observations/54960630	38.91702	-77.279122	iNaturalist	2020	US
https://www.inaturalist.org/observations/31147298	40.819621	0.50312	iNaturalist	2019	ES
https://www.inaturalist.org/observations/56195484	25.062412	121.433971	iNaturalist	2020	TW
https://www.inaturalist.org/observations/54270620	25.637197	-100.164679	iNaturalist	2020	MX
https://www.inaturalist.org/observations/59260336	33.780892	-118.312569	iNaturalist	2020	US
https://www.inaturalist.org/observations/55550350	20.719189	-103.527112	iNaturalist	2020	MX
https://www.inaturalist.org/observations/55751475	47.669978	-122.286592	iNaturalist	2020	US
https://www.inaturalist.org/observations/55222014	40.793246	-73.952763	iNaturalist	2020	US
https://www.inaturalist.org/observations/54761234	33.199422	-96.520487	iNaturalist	2020	US
https://www.inaturalist.org/observations/54201190	38.64966	-121.265288	iNaturalist	2020	US
https://www.inaturalist.org/observations/62711351	30.363025	-103.649553	iNaturalist	2020	US
https://www.inaturalist.org/observations/55206903	34.058194	-80.969386	iNaturalist	2020	US
https://www.inaturalist.org/observations/24370299	-8.030637	110.507108	iNaturalist	2019	ID
https://www.inaturalist.org/observations/60630388	38.913178	-77.040907	iNaturalist	2020	US
https://www.inaturalist.org/observations/52815782	43.6275	3.892222	iNaturalist	2020	FR
https://www.inaturalist.org/observations/58842604	39.168828	-77.002821	iNaturalist	2020	US
https://www.inaturalist.org/observations/47572983	9.78887	76.300853	iNaturalist	2020	IN
https://www.inaturalist.org/observations/32125370	43.110924	5.939907	iNaturalist	2019	FR
https://www.inaturalist.org/observations/56044066	31.434623	-97.404548	iNaturalist	2020	US
https://www.inaturalist.org/observations/54993537	37.143263	-80.477332	iNaturalist	2020	US
https://www.inaturalist.org/observations/58892365	21.479595	-104.890076	iNaturalist	2020	MX
https://www.inaturalist.org/observations/41414527	6.601697	79.95285	iNaturalist	2020	LK
https://www.inaturalist.org/observations/60058369	37.713039	126.691618	iNaturalist	2020	KR
https://www.inaturalist.org/observations/57873274	34.605975	-86.745064	iNaturalist	2020	US
https://www.inaturalist.org/observations/54625979	34.7	-79.52	iNaturalist	2020	US
https://www.inaturalist.org/observations/34457934	45.657175	9.762979	iNaturalist	2019	IT
https://www.inaturalist.org/observations/60596971	45.774652	13.027233	iNaturalist	2020	IT
https://www.inaturalist.org/observations/55007424	38.575466	-121.472477	iNaturalist	2020	US
https://www.inaturalist.org/observations/52702457	38.917022	-77.279175	iNaturalist	2020	US
https://www.inaturalist.org/observations/51503981	29.999505	-99.023543	iNaturalist	2020	US
https://www.inaturalist.org/observations/53729819	-15.359739	28.445265	iNaturalist	2020	ZM
https://www.inaturalist.org/observations/38410097	24.343653	120.625188	iNaturalist	2020	TW
https://www.inaturalist.org/observations/57831452	39.000073	-77.496979	iNaturalist	2020	US
https://www.inaturalist.org/observations/54873390	38.917105	-77.279045	iNaturalist	2020	US
https://www.inaturalist.org/observations/60078118	39.13147	-76.755446	iNaturalist	2020	US
https://www.inaturalist.org/observations/30827430	45.348555	14.312254	iNaturalist	2019	HR
https://www.inaturalist.org/observations/25854716	24.789179	120.990677	iNaturalist	2019	TW
https://www.inaturalist.org/observations/62871466	43.19406	6.009218	iNaturalist	2020	FR
https://www.inaturalist.org/observations/53147176	42.130736	2.644105	iNaturalist	2020	ES
https://www.inaturalist.org/observations/31304285	48.79693	2.323792	iNaturalist	2019	FR
https://www.inaturalist.org/observations/18557660	-33.946758	22.463067	iNaturalist	2018	ZA
https://www.inaturalist.org/observations/53105528	38.007395	-121.865637	iNaturalist	2020	US
https://www.inaturalist.org/observations/48567874	9.422025	-82.521412	iNaturalist	2020	PA
https://www.inaturalist.org/observations/38138053	-6.903317	107.6165	iNaturalist	2020	ID
https://www.inaturalist.org/observations/60720318	34.105349	-118.315354	iNaturalist	2020	US
https://www.inaturalist.org/observations/54321916	32.905738	-117.150292	iNaturalist	2020	US
https://www.inaturalist.org/observations/53617874	33.146926	-97.095881	iNaturalist	2020	US
https://www.inaturalist.org/observations/60620799	12.841366	77.673734	iNaturalist	2020	IN
https://www.inaturalist.org/observations/33859999	44.821326	11.451832	iNaturalist	2019	IT
https://www.inaturalist.org/observations/13363133	25.016492	121.454283	iNaturalist	2018	TW
https://www.inaturalist.org/observations/63072384	-4.066114	-78.950089	iNaturalist	2020	EC
https://www.inaturalist.org/observations/55115086	37.983362	-122.009911	iNaturalist	2020	US
https://www.inaturalist.org/observations/58604422	42.317572	-71.105233	iNaturalist	2020	US
https://www.inaturalist.org/observations/58931926	15.666034	-96.504489	iNaturalist	2020	MX
https://www.inaturalist.org/observations/49037969	46.65751	0.341114	iNaturalist	2020	FR
https://www.inaturalist.org/observations/18873839	22.243376	113.975349	iNaturalist	2018	HK
https://www.inaturalist.org/observations/56441955	39.19051	-76.829503	iNaturalist	2020	US
https://www.inaturalist.org/observations/60691779	41.538028	2.453605	iNaturalist	2020	ES
https://www.inaturalist.org/observations/62697524	45.676196	0.224444	iNaturalist	2020	FR
https://www.inaturalist.org/observations/56748849	18.803052	-99.304317	iNaturalist	2020	MX
https://www.inaturalist.org/observations/42916461	-37.7703	145.0457	iNaturalist	2020	AU
https://www.inaturalist.org/observations/34235406	45.585437	9.709584	iNaturalist	2019	IT
https://www.inaturalist.org/observations/54351397	9.668247	76.3218	iNaturalist	2020	IN
https://www.inaturalist.org/observations/55330407	33.941086	-83.376904	iNaturalist	2020	US
https://www.inaturalist.org/observations/54597971	33.826839	-118.343285	iNaturalist	2005	US
https://www.inaturalist.org/observations/38716956	8.656223	-83.711902	iNaturalist	2020	CR
https://www.inaturalist.org/observations/13806634	13.144718	77.483993	iNaturalist	2018	IN
https://www.inaturalist.org/observations/57726246	39.372074	-76.6704	iNaturalist	2020	US
https://www.inaturalist.org/observations/60916331	13.06737	77.572326	iNaturalist	2020	IN
https://www.inaturalist.org/observations/62308671	39.035462	-85.883615	iNaturalist	2020	US
https://www.inaturalist.org/observations/61591461	38.115563	-122.251234	iNaturalist	2020	US
https://www.inaturalist.org/observations/61121886	22.291529	114.01951	iNaturalist	2020	HK
https://www.inaturalist.org/observations/62000736	38.873051	-77.019048	iNaturalist	2020	US
https://www.inaturalist.org/observations/62567123	38.768795	-77.59857	iNaturalist	2020	US
https://www.inaturalist.org/observations/61868022	34.453061	-119.713969	iNaturalist	2020	US
https://www.inaturalist.org/observations/62420680	35.222797	-97.459749	iNaturalist	2020	US
https://www.inaturalist.org/observations/62401555	45.396029	8.978618	iNaturalist	2020	IT
https://www.inaturalist.org/observations/41271233	-9.941144	-67.823382	iNaturalist	2020	BR
https://www.inaturalist.org/observations/62525716	34.018138	-118.391608	iNaturalist	2020	US
https://www.inaturalist.org/observations/60743239	40.64648	-74.083289	iNaturalist	2020	US
https://www.inaturalist.org/observations/60808653	47.467607	-0.55031	iNaturalist	2020	FR
https://www.inaturalist.org/observations/61031567	-15.799363	-47.809437	iNaturalist	2020	BR
https://www.inaturalist.org/observations/61575169	44.586362	-123.2817	iNaturalist	2020	US
https://www.inaturalist.org/observations/62319725	45.578598	-122.713503	iNaturalist	2020	US
https://www.inaturalist.org/observations/62324960	34.147464	-117.501533	iNaturalist	2020	US
https://www.inaturalist.org/observations/62454667	44.590618	-123.267482	iNaturalist	2020	US
https://www.inaturalist.org/observations/62506571	38.846391	-77.0574	iNaturalist	2020	US
https://www.inaturalist.org/observations/62419759	29.408847	-98.490988	iNaturalist	2020	US
https://www.inaturalist.org/observations/62477012	-10.426888	-62.480225	iNaturalist	2020	BR
https://www.inaturalist.org/observations/62272898	-26.611439	153.025986	iNaturalist	2020	AU
https://www.inaturalist.org/observations/62549381	45.252647	0.811359	iNaturalist	2020	FR
https://www.inaturalist.org/observations/61497373	44.590733	-123.259967	iNaturalist	2020	US
https://www.inaturalist.org/observations/62143495	24.809048	-107.394012	iNaturalist	2020	MX
https://www.inaturalist.org/observations/62191328	-6.960087	107.658347	iNaturalist	2020	ID
https://www.inaturalist.org/observations/62121609	9.690423	80.018332	iNaturalist	2020	LK
https://www.inaturalist.org/observations/62388613	24.803142	110.501177	iNaturalist	2015	CN
https://www.inaturalist.org/observations/62276624	22.287075	114.134772	iNaturalist	2020	HK
https://www.inaturalist.org/observations/60980500	40.649701	-73.963322	iNaturalist	2020	US
https://www.inaturalist.org/observations/62226044	17.072416	-97.835318	iNaturalist	2019	MX
https://www.inaturalist.org/observations/62534371	36.76829	-119.974856	iNaturalist	2020	US
https://www.inaturalist.org/observations/62142303	28.168273	-82.522465	iNaturalist	2020	US
https://www.inaturalist.org/observations/62135857	-11.9477	-77.120696	iNaturalist	2020	PE
https://www.inaturalist.org/observations/62336820	22.927599	88.55049	iNaturalist	2020	IN
https://www.inaturalist.org/observations/62140876	18.42768	-95.106155	iNaturalist	2020	MX
https://www.inaturalist.org/observations/61058063	37.135664	-75.961536	iNaturalist	2020	US
https://www.inaturalist.org/observations/60966587	39.514791	-84.733865	iNaturalist	2020	US
https://www.inaturalist.org/observations/61687646	34.778643	-80.972633	iNaturalist	2020	US
https://www.inaturalist.org/observations/61366174	19.133201	-102.34282	iNaturalist	2020	MX
https://www.inaturalist.org/observations/62047036	32.769685	-97.100122	iNaturalist	2020	US
https://www.inaturalist.org/observations/62673098	42.120523	-71.069484	iNaturalist	2020	US
https://www.inaturalist.org/observations/62430858	-34.621299	-58.463302	iNaturalist	2020	AR
https://www.inaturalist.org/observations/62462326	37.23637	-80.433517	iNaturalist	2020	US
https://www.inaturalist.org/observations/61989369	11.148411	-72.613388	iNaturalist	2020	CO
https://www.inaturalist.org/observations/62088983	11.876402	75.399561	iNaturalist	2020	IN
https://www.inaturalist.org/observations/60985928	40.209782	-75.279319	iNaturalist	2020	US
https://www.inaturalist.org/observations/62123876	38.189694	-75.159407	iNaturalist	2020	US
https://www.inaturalist.org/observations/60964406	8.532908	77.01165	iNaturalist	2020	IN
https://www.inaturalist.org/observations/62138803	19.685377	-101.169411	iNaturalist	2020	MX
https://www.inaturalist.org/observations/61838663	19.181099	-96.135233	iNaturalist	2020	MX
https://www.inaturalist.org/observations/61105972	34.227677	-118.72962	iNaturalist	2020	US
https://www.inaturalist.org/observations/62093059	-26.774539	153.089705	iNaturalist	2020	AU
https://www.inaturalist.org/observations/60909623	39.813505	-84.911	iNaturalist	2020	US
https://www.inaturalist.org/observations/61671060	39.950405	-75.221162	iNaturalist	2020	US
https://www.inaturalist.org/observations/61128982	38.882688	-77.360067	iNaturalist	2020	US
https://www.inaturalist.org/observations/62596564	38.832281	-77.179878	iNaturalist	2020	US
https://www.inaturalist.org/observations/62094624	37.738838	127.057747	iNaturalist	2020	KR
https://www.inaturalist.org/observations/62126558	37.302006	-122.032084	iNaturalist	2020	US
https://www.inaturalist.org/observations/62676603	20.995429	-89.604213	iNaturalist	2020	MX
https://www.inaturalist.org/observations/60785989	38.570282	-121.725415	iNaturalist	2020	US
https://www.inaturalist.org/observations/62643928	39.419628	-123.304147	iNaturalist	2020	US
https://www.inaturalist.org/observations/62353835	28.273117	-105.471614	iNaturalist	2020	MX
https://www.inaturalist.org/observations/8802278	-2.440973	-59.770775	iNaturalist	2017	BR
https://www.inaturalist.org/observations/62401368	37.035345	-121.966003	iNaturalist	2020	US
https://www.inaturalist.org/observations/62592761	38.877861	-84.078054	iNaturalist	2020	US
https://www.inaturalist.org/observations/60748326	34.006131	-118.451194	iNaturalist	2020	US
https://www.inaturalist.org/observations/56333090	38.91707	-77.279137	iNaturalist	2020	US
https://www.inaturalist.org/observations/62608377	33.109833	-96.899524	iNaturalist	2020	US
https://www.inaturalist.org/observations/62091848	37.833	-122.165397	iNaturalist	2020	US
https://www.inaturalist.org/observations/62102601	18.591183	99.262481	iNaturalist	2020	TH
https://www.inaturalist.org/observations/61068874	38.985481	-77.023262	iNaturalist	2020	US
https://www.inaturalist.org/observations/62469425	-7.351156	108.221807	iNaturalist	2020	ID
https://www.inaturalist.org/observations/61653104	45.124314	10.441169	iNaturalist	2020	IT
https://www.inaturalist.org/observations/62451928	39.118846	-95.598309	iNaturalist	2020	US
https://www.inaturalist.org/observations/61835082	30.430091	-88.840412	iNaturalist	2020	US
https://www.inaturalist.org/observations/61896133	32.630544	-87.315052	iNaturalist	2020	US
https://www.inaturalist.org/observations/62057453	30.406296	-95.466303	iNaturalist	2020	US
https://www.inaturalist.org/observations/62048578	29.766414	-95.449474	iNaturalist	2020	US
https://www.inaturalist.org/observations/61974870	39.124208	-94.615203	iNaturalist	2020	US
https://www.inaturalist.org/observations/61944049	46.18075	6.196848	iNaturalist	2020	FR
https://www.inaturalist.org/observations/62034448	38.975245	-77.333018	iNaturalist	2020	US
https://www.inaturalist.org/observations/61867634	37.208752	-1.809834	iNaturalist	2020	ES
https://www.inaturalist.org/observations/61804883	40.762974	-73.746973	iNaturalist	2020	US
https://www.inaturalist.org/observations/61592408	33.481984	-112.303394	iNaturalist	2020	US
https://www.inaturalist.org/observations/61528085	29.803998	-97.866486	iNaturalist	2020	US
https://www.inaturalist.org/observations/61472393	1.296159	103.77985	iNaturalist	2020	SG
https://www.inaturalist.org/observations/62063167	27.538842	-80.389878	iNaturalist	2020	US
https://www.inaturalist.org/observations/61874230	42.217175	-72.624747	iNaturalist	2020	US
https://www.inaturalist.org/observations/32653283	38.577992	-121.458849	iNaturalist	2019	US
https://www.inaturalist.org/observations/61984586	32.242368	-97.793672	iNaturalist	2020	US
https://www.inaturalist.org/observations/61738430	36.312154	-95.777328	iNaturalist	2020	US
https://www.inaturalist.org/observations/62022564	40.0922	-88.1998	iNaturalist	2020	US
https://www.inaturalist.org/observations/61899913	-9.899212	-56.096077	iNaturalist	2020	BR
https://www.inaturalist.org/observations/61895377	33.198978	-96.520325	iNaturalist	2020	US
https://www.inaturalist.org/observations/61645899	8.210375	124.224443	iNaturalist	2020	PH
https://www.inaturalist.org/observations/61866519	29.664237	-82.330096	iNaturalist	2020	US
https://www.inaturalist.org/observations/61808113	38.95322	-8.075066	iNaturalist	2020	PT
https://www.inaturalist.org/observations/61142069	38.606289	-92.313688	iNaturalist	2020	US
https://www.inaturalist.org/observations/61313105	37.51788	-120.835794	iNaturalist	2020	US
https://www.inaturalist.org/observations/61911193	40.996828	-73.872697	iNaturalist	2020	US
https://www.inaturalist.org/observations/61844811	12.083638	75.241152	iNaturalist	2020	IN
https://www.inaturalist.org/observations/61804924	21.480918	-104.889228	iNaturalist	2020	MX
https://www.inaturalist.org/observations/62050650	39.441578	-82.571929	iNaturalist	2020	US
https://www.inaturalist.org/observations/61695521	12.990151	77.662402	iNaturalist	2020	IN
https://www.inaturalist.org/observations/61938954	43.652753	6.004821	iNaturalist	2020	FR
https://www.inaturalist.org/observations/54554574	41.151554	-8.554786	iNaturalist	2020	PT
https://www.inaturalist.org/observations/61597610	39.174907	-94.793007	iNaturalist	2020	US
https://www.inaturalist.org/observations/53725934	41.183087	-8.01397	iNaturalist	2020	PT
https://www.inaturalist.org/observations/61486736	25.638051	-100.263277	iNaturalist	2020	MX
https://www.inaturalist.org/observations/61648009	30.421443	-97.632341	iNaturalist	2020	US
https://www.inaturalist.org/observations/61533721	40.753354	-73.893532	iNaturalist	2020	US
https://www.inaturalist.org/observations/61929535	19.194091	72.971207	iNaturalist	2020	IN
https://www.inaturalist.org/observations/61224813	14.010066	-87.003576	iNaturalist	2020	HN
https://www.inaturalist.org/observations/61788180	35.227445	-80.843127	iNaturalist	2020	US
https://www.inaturalist.org/observations/61749564	26.246478	-98.272951	iNaturalist	2020	US
https://www.inaturalist.org/observations/61801142	36.871538	-119.755028	iNaturalist	2020	US
https://www.inaturalist.org/observations/61597411	39.151442	-94.756183	iNaturalist	2020	US
https://www.inaturalist.org/observations/61480592	39.243333	-9.305556	iNaturalist	2020	PT
https://www.inaturalist.org/observations/61967998	22.989332	87.007133	iNaturalist	2020	IN
https://www.inaturalist.org/observations/61501204	22.311935	114.256878	iNaturalist	2020	HK
https://www.inaturalist.org/observations/52295609	38.917103	-77.279013	iNaturalist	2020	US
https://www.inaturalist.org/observations/17278491	-15.729442	-47.858706	iNaturalist	2018	BR
https://www.inaturalist.org/observations/61831778	42.378072	-72.4808	iNaturalist	2012	US
https://www.inaturalist.org/observations/29534102	40.793304	-73.952919	iNaturalist	2019	US
https://www.inaturalist.org/observations/26860572	39.47023	-87.400159	iNaturalist	2019	US
https://www.inaturalist.org/observations/61680751	38.651261	-121.130613	iNaturalist	2020	US
https://www.inaturalist.org/observations/61797936	38.929268	-77.04238	iNaturalist	2020	US
https://www.inaturalist.org/observations/61392126	46.654891	15.521631	iNaturalist	2020	AT
https://www.inaturalist.org/observations/61418454	33.912176	-98.512983	iNaturalist	2020	US
https://www.inaturalist.org/observations/61127394	35.481743	-86.088599	iNaturalist	2020	US
https://www.inaturalist.org/observations/61417198	38.943019	-0.179914	iNaturalist	2020	ES
https://www.inaturalist.org/observations/61380907	46.654879	15.521658	iNaturalist	2020	AT
https://www.inaturalist.org/observations/61094884	32.311782	-97.01597	iNaturalist	2020	US
https://www.inaturalist.org/observations/60937333	44.068816	12.428387	iNaturalist	2020	IT
https://www.inaturalist.org/observations/44174755	-17.778405	-63.124684	iNaturalist	2020	BO
https://www.inaturalist.org/observations/61333362	40.624649	-74.028872	iNaturalist	2020	US
https://www.inaturalist.org/observations/61375761	-29.819326	30.948496	iNaturalist	2020	ZA
https://www.inaturalist.org/observations/61227280	-15.729722	-47.858333	iNaturalist	2020	BR
https://www.inaturalist.org/observations/60793364	2.317634	100.081678	iNaturalist	2020	ID
https://www.inaturalist.org/observations/57143572	40.658576	-73.970115	iNaturalist	2020	US
https://www.inaturalist.org/observations/61257796	-15.799484	-47.809472	iNaturalist	2020	BR
https://www.inaturalist.org/observations/60848926	33.22299	-97.152466	iNaturalist	2020	US
https://www.inaturalist.org/observations/44208184	-25.777901	-56.447106	iNaturalist	2020	PY
https://www.inaturalist.org/observations/60922881	-7.305855	107.795514	iNaturalist	2020	ID
https://www.inaturalist.org/observations/61148599	29.948221	-97.898282	iNaturalist	2020	US
https://www.inaturalist.org/observations/60953151	30.270245	-97.807978	iNaturalist	2020	US
https://www.inaturalist.org/observations/60924894	39.812929	-94.37307	iNaturalist	2020	US
https://www.inaturalist.org/observations/60796119	24.705215	121.768188	iNaturalist	2020	TW
https://www.inaturalist.org/observations/60924872	41.084597	-74.118161	iNaturalist	2020	US
https://www.inaturalist.org/observations/61002495	32.561236	-97.06132	iNaturalist	2020	US
https://www.inaturalist.org/observations/60812151	12.906514	77.676577	iNaturalist	2020	IN
https://www.inaturalist.org/observations/44397980	-17.77063	-63.205595	iNaturalist	2020	BO
https://www.inaturalist.org/observations/60877493	38.727018	-77.226743	iNaturalist	2020	US
https://www.inaturalist.org/observations/61072611	12.913651	74.830807	iNaturalist	2020	IN
https://www.inaturalist.org/observations/50906965	45.521649	-122.63799	iNaturalist	2020	US
https://www.inaturalist.org/observations/61289729	-24.501317	-47.851809	iNaturalist	2015	BR
https://www.inaturalist.org/observations/61099639	22.277674	113.930763	iNaturalist	2020	HK
https://www.inaturalist.org/observations/44023434	-17.845677	-63.093005	iNaturalist	2020	BO
https://www.inaturalist.org/observations/58956064	-25.31031	-57.521027	iNaturalist	2020	PY
https://www.inaturalist.org/observations/60868105	-34.621409	-58.466839	iNaturalist	2020	AR
https://www.inaturalist.org/observations/60852944	10.239343	104.000974	iNaturalist	2020	VN
https://www.inaturalist.org/observations/60373351	20.642701	-100.464425	iNaturalist	2020	MX
https://www.inaturalist.org/observations/60483092	40.079044	-75.256158	iNaturalist	2020	US
https://www.inaturalist.org/observations/60543445	41.86174	2.662831	iNaturalist	2020	ES
https://www.inaturalist.org/observations/60608454	-22.881842	-43.021144	iNaturalist	2020	BR
https://www.inaturalist.org/observations/60164827	2.921344	101.855265	iNaturalist	2020	MY
https://www.inaturalist.org/observations/13081267	5.78612	-76.013803	iNaturalist	2015	CO
https://www.inaturalist.org/observations/60369424	-1.6851	-79.574575	iNaturalist	2020	EC
https://www.inaturalist.org/observations/54931077	19.295694	-99.171497	iNaturalist	2020	MX
https://www.inaturalist.org/observations/60417239	37.120544	-76.528587	iNaturalist	2020	US
https://www.inaturalist.org/observations/59931789	36.764726	-119.902003	iNaturalist	2020	US
https://www.inaturalist.org/observations/59969015	42.395672	-71.133538	iNaturalist	2020	US
https://www.inaturalist.org/observations/14757770	19.520732	-96.94354	iNaturalist	2018	MX
https://www.inaturalist.org/observations/60260383	40.678575	-73.944158	iNaturalist	2020	US
https://www.inaturalist.org/observations/60144521	32.847983	-97.474398	iNaturalist	2020	US
https://www.inaturalist.org/observations/60072071	-22.942097	-43.1765	iNaturalist	2020	BR
https://www.inaturalist.org/observations/60142699	38.804873	-77.192125	iNaturalist	2020	US
https://www.inaturalist.org/observations/60061869	42.06283	-80.236142	iNaturalist	2020	US
https://www.inaturalist.org/observations/9717659	-27.683663	-48.502531	iNaturalist	2018	BR
https://www.inaturalist.org/observations/57648960	19.532043	-96.934904	iNaturalist	2020	MX
https://www.inaturalist.org/observations/59942098	40.176124	-74.846054	iNaturalist	2020	US
https://www.inaturalist.org/observations/41764845	-27.685154	-48.497306	iNaturalist	2020	BR
https://www.inaturalist.org/observations/60226853	38.912496	-77.043312	iNaturalist	2020	US
https://www.inaturalist.org/observations/60413379	26.327561	-98.23205	iNaturalist	2020	US
https://www.inaturalist.org/observations/60403992	8.698223	76.813657	iNaturalist	2020	IN
https://www.inaturalist.org/observations/60411172	50.056852	3.128591	iNaturalist	2020	FR
https://www.inaturalist.org/observations/58106459	-7.529855	-38.494745	iNaturalist	2018	BR
https://www.inaturalist.org/observations/60129328	33.402549	-111.888361	iNaturalist	2017	US
https://www.inaturalist.org/observations/60648899	44.833626	11.46182	iNaturalist	2020	IT
https://www.inaturalist.org/observations/55406823	41.829708	-74.153964	iNaturalist	2020	US
https://www.inaturalist.org/observations/60104943	44.542571	-123.341621	iNaturalist	2020	US
https://www.inaturalist.org/observations/60510766	41.634734	2.704838	iNaturalist	2020	ES
https://www.inaturalist.org/observations/60318047	41.527698	2.294212	iNaturalist	2020	ES
https://www.inaturalist.org/observations/56333185	6.157386	-75.624984	iNaturalist	2020	CO
https://www.inaturalist.org/observations/48802595	42.46819	9.474973	iNaturalist	2020	FR
https://www.inaturalist.org/observations/21927659	7.090636	79.92025	iNaturalist	2019	LK
https://www.inaturalist.org/observations/60130124	16.720677	-92.659422	iNaturalist	2020	MX
https://www.inaturalist.org/observations/13915476	-27.682378	-48.494355	iNaturalist	2018	BR
https://www.inaturalist.org/observations/26729137	19.512458	-96.94375	iNaturalist	2019	MX
https://www.inaturalist.org/observations/56832584	39.995572	4.139523	iNaturalist	2020	ES
https://www.inaturalist.org/observations/60314513	40.648344	-74.003115	iNaturalist	2020	US
https://www.inaturalist.org/observations/60144161	6.239053	125.083503	iNaturalist	2020	PH
https://www.inaturalist.org/observations/59831357	48.875462	2.417008	iNaturalist	2020	FR
https://www.inaturalist.org/observations/59507336	38.987081	-76.645989	iNaturalist	2020	US
https://www.inaturalist.org/observations/59918852	38.947063	-77.017102	iNaturalist	2020	US
https://www.inaturalist.org/observations/59186188	35.77861	-78.646696	iNaturalist	2020	US
https://www.inaturalist.org/observations/59502248	11.863443	-15.584323	iNaturalist	2020	GW
https://www.inaturalist.org/observations/41688501	32.465237	-93.728974	iNaturalist	2020	US
https://www.inaturalist.org/observations/59353562	44.675265	37.788166	iNaturalist	2020	RU
https://www.inaturalist.org/observations/59235373	36.927453	-86.394145	iNaturalist	2020	US
https://www.inaturalist.org/observations/59451717	40.391021	-79.987478	iNaturalist	2020	US
https://www.inaturalist.org/observations/59417631	33.505493	-117.748808	iNaturalist	2020	US
https://www.inaturalist.org/observations/59503171	38.969038	-94.592479	iNaturalist	2020	US
https://www.inaturalist.org/observations/37104983	10.551575	-83.507163	iNaturalist	2019	CR
https://www.inaturalist.org/observations/59490008	38.78585	-90.773965	iNaturalist	2020	US
https://www.inaturalist.org/observations/59457699	40.685176	-73.965331	iNaturalist	2020	US
https://www.inaturalist.org/observations/59830566	40.450224	-79.900055	iNaturalist	2020	US
https://www.inaturalist.org/observations/59731458	25.656634	-100.325922	iNaturalist	2020	MX
https://www.inaturalist.org/observations/59656121	6.970248	79.922432	iNaturalist	2020	LK
https://www.inaturalist.org/observations/58855027	33.030754	-97.183926	iNaturalist	2020	US
https://www.inaturalist.org/observations/58760149	34.536632	-77.399886	iNaturalist	2020	US
https://www.inaturalist.org/observations/56355733	33.574545	-98.440229	iNaturalist	2020	US
https://www.inaturalist.org/observations/59249252	34.102414	-118.246012	iNaturalist	2020	US
https://www.inaturalist.org/observations/59644987	41.049622	-73.851867	iNaturalist	2020	US
https://www.inaturalist.org/observations/59573796	-22.558563	17.102821	iNaturalist	2020	NA
https://www.inaturalist.org/observations/59458118	38.603287	-92.210463	iNaturalist	2020	US
https://www.inaturalist.org/observations/59348372	25.531403	-103.428787	iNaturalist	2020	MX
https://www.inaturalist.org/observations/59354972	40.140391	-75.015542	iNaturalist	2020	US
https://www.inaturalist.org/observations/57156653	35.435535	-97.160736	iNaturalist	2020	US
https://www.inaturalist.org/observations/59260361	35.558975	-92.325795	iNaturalist	2020	US
https://www.inaturalist.org/observations/59205803	44.016552	3.818946	iNaturalist	2020	FR
https://www.inaturalist.org/observations/59088157	20.522148	-100.387916	iNaturalist	2020	MX
https://www.inaturalist.org/observations/59062535	46.658935	15.531072	iNaturalist	2020	AT
https://www.inaturalist.org/observations/59162319	46.654895	15.521607	iNaturalist	2020	AT
https://www.inaturalist.org/observations/59062521	46.658976	15.531251	iNaturalist	2020	AT
https://www.inaturalist.org/observations/59011082	37.982633	-122.595714	iNaturalist	2020	US
https://www.inaturalist.org/observations/59153962	34.819276	-79.192428	iNaturalist	2020	US
https://www.inaturalist.org/observations/59180506	-22.203609	-54.853679	iNaturalist	2020	BR
https://www.inaturalist.org/observations/59083063	42.086225	-70.943619	iNaturalist	2020	US
https://www.inaturalist.org/observations/58792286	40.780239	-73.095563	iNaturalist	2020	US
https://www.inaturalist.org/observations/53600875	38.088827	23.978462	iNaturalist	2020	GR
https://www.inaturalist.org/observations/58653178	29.937608	-97.577087	iNaturalist	2020	US
https://www.inaturalist.org/observations/58566587	40.665583	-73.994591	iNaturalist	2020	US
https://www.inaturalist.org/observations/58835384	43.620611	3.892261	iNaturalist	2020	FR
https://www.inaturalist.org/observations/59083741	32.74385	-117.24295	iNaturalist	2020	US
https://www.inaturalist.org/observations/58493348	45.611415	10.313865	iNaturalist	2020	IT
https://www.inaturalist.org/observations/58582942	23.485892	120.452556	iNaturalist	2020	TW
https://www.inaturalist.org/observations/58461767	35.454505	-86.109572	iNaturalist	2020	US
https://www.inaturalist.org/observations/58812318	12.906703	77.677214	iNaturalist	2020	IN
https://www.inaturalist.org/observations/58552267	36.063848	-79.2576	iNaturalist	2020	US
https://www.inaturalist.org/observations/58696803	22.118333	113.556389	iNaturalist	2020	MO
https://www.inaturalist.org/observations/59019988	11.774163	75.521038	iNaturalist	2020	IN
https://www.inaturalist.org/observations/59067398	34.728267	-86.537605	iNaturalist	2020	US
https://www.inaturalist.org/observations/58744264	46.536725	-1.772568	iNaturalist	2020	FR
https://www.inaturalist.org/observations/59154567	39.175064	26.503823	iNaturalist	2020	GR
https://www.inaturalist.org/observations/59054268	13.188991	80.305677	iNaturalist	2020	IN
https://www.inaturalist.org/observations/54989068	19.527096	-96.886214	iNaturalist	2020	MX
https://www.inaturalist.org/observations/58622633	35.065632	-106.716697	iNaturalist	2020	US
https://www.inaturalist.org/observations/58978799	32.691208	-96.450355	iNaturalist	2020	US
https://www.inaturalist.org/observations/58703543	12.878946	77.529779	iNaturalist	2020	IN
https://www.inaturalist.org/observations/58622905	38.891978	-76.950338	iNaturalist	2020	US
https://www.inaturalist.org/observations/58874716	21.089909	-86.851898	iNaturalist	2020	MX
https://www.inaturalist.org/observations/58439728	43.098538	2.812184	iNaturalist	2020	FR
https://www.inaturalist.org/observations/58369446	27.901836	-82.364859	iNaturalist	2020	US
https://www.inaturalist.org/observations/58453096	32.801578	-96.771711	iNaturalist	2020	US
https://www.inaturalist.org/observations/58378611	37.83207	-122.26898	iNaturalist	2020	US
https://www.inaturalist.org/observations/57898059	13.461674	144.742511	iNaturalist	2020	GU
https://www.inaturalist.org/observations/58137464	44.90347	-0.543732	iNaturalist	2020	FR
https://www.inaturalist.org/observations/57739129	36.980469	-3.12103	iNaturalist	2019	ES
https://www.inaturalist.org/observations/53996453	39.766166	-8.722335	iNaturalist	2020	PT
http://www.inaturalist.org/observations/871294	45.39915	11.939499	iNaturalist	2014	IT
https://www.inaturalist.org/observations/58043794	40.130546	-75.114516	iNaturalist	2020	US
https://www.inaturalist.org/observations/57908589	23.526204	116.375097	iNaturalist	2020	CN
https://www.inaturalist.org/observations/56502981	44.655556	-0.559444	iNaturalist	2020	FR
https://www.inaturalist.org/observations/57841747	1.493845	98.876274	iNaturalist	2020	ID
https://www.inaturalist.org/observations/48204496	33.947678	-117.356215	iNaturalist	2020	US
https://www.inaturalist.org/observations/57768964	43.321815	5.488338	iNaturalist	2020	FR
https://www.inaturalist.org/observations/57886951	38.596855	-90.244828	iNaturalist	2020	US
https://www.inaturalist.org/observations/57898148	40.733348	-73.984711	iNaturalist	2020	US
https://www.inaturalist.org/observations/58370935	36.767133	-119.773188	iNaturalist	2020	US
https://www.inaturalist.org/observations/58462791	20.637657	-100.475677	iNaturalist	2020	MX
https://www.inaturalist.org/observations/54864163	41.417557	2.165795	iNaturalist	2020	ES
https://www.inaturalist.org/observations/57823360	23.597525	116.381368	iNaturalist	2020	CN
https://www.inaturalist.org/observations/58092217	35.938765	-84.089353	iNaturalist	2020	US
https://www.inaturalist.org/observations/58430793	45.53967	-122.84857	iNaturalist	2020	US
https://www.inaturalist.org/observations/57941502	44.987411	37.264136	iNaturalist	2020	RU
https://www.inaturalist.org/observations/56791457	24.465108	121.802279	iNaturalist	2020	TW
http://www.inaturalist.org/observations/1484946	45.399036	11.939369	iNaturalist	2015	IT
https://www.inaturalist.org/observations/58306426	38.994348	-77.005136	iNaturalist	2020	US
https://www.inaturalist.org/observations/57739247	36.98109	-3.120472	iNaturalist	2019	ES
https://www.inaturalist.org/observations/58103451	38.69329	-77.255757	iNaturalist	2020	US
https://www.inaturalist.org/observations/58066083	35.072175	-85.302995	iNaturalist	2020	US
https://www.inaturalist.org/observations/58152242	48.839555	2.261584	iNaturalist	2020	FR
https://www.inaturalist.org/observations/57897789	40.733337	-73.984702	iNaturalist	2020	US
https://www.inaturalist.org/observations/58129137	31.256057	-110.966946	iNaturalist	2020	MX
https://www.inaturalist.org/observations/57633651	45.50428	-122.533662	iNaturalist	2020	US
https://www.inaturalist.org/observations/57764735	38.917013	-77.279137	iNaturalist	2020	US
https://www.inaturalist.org/observations/57618322	30.8627	120.430406	iNaturalist	2015	CN
https://www.inaturalist.org/observations/57572616	38.958949	-77.199626	iNaturalist	2020	US
https://www.inaturalist.org/observations/57371148	36.279112	-78.909347	iNaturalist	2020	US
https://www.inaturalist.org/observations/57199230	44.848932	38.227212	iNaturalist	2020	RU
https://www.inaturalist.org/observations/57235327	40.171883	-74.015761	iNaturalist	2020	US
https://www.inaturalist.org/observations/57595666	37.805397	-122.298378	iNaturalist	2020	US
https://www.inaturalist.org/observations/57243954	40.801992	-73.933273	iNaturalist	2020	US
https://www.inaturalist.org/observations/54977392	42.358951	-71.10723	iNaturalist	2020	US
https://www.inaturalist.org/observations/57765409	30.799142	-95.563628	iNaturalist	2020	US
https://www.inaturalist.org/observations/57257597	41.573979	12.669365	iNaturalist	2020	IT
https://www.inaturalist.org/observations/57738819	36.977171	-3.11996	iNaturalist	2015	ES
https://www.inaturalist.org/observations/57676435	39.978367	-75.132592	iNaturalist	2020	US
https://www.inaturalist.org/observations/57085169	37.752632	127.122654	iNaturalist	2020	KR
https://www.inaturalist.org/observations/57140338	37.040981	-78.276147	iNaturalist	2020	US
https://www.inaturalist.org/observations/57504099	37.891005	-122.240381	iNaturalist	2020	US
https://www.inaturalist.org/observations/57320386	47.218479	-1.579414	iNaturalist	2020	FR
https://www.inaturalist.org/observations/57350163	38.917088	-77.279092	iNaturalist	2020	US
https://www.inaturalist.org/observations/57557487	35.645462	-105.98562	iNaturalist	2020	US
https://www.inaturalist.org/observations/57444100	24.74976	121.638955	iNaturalist	2020	TW
https://www.inaturalist.org/observations/57089498	13.72352	-89.368512	iNaturalist	2020	SV
https://www.inaturalist.org/observations/56701571	32.756243	-97.680816	iNaturalist	2020	US
https://www.inaturalist.org/observations/56355132	33.932269	-117.439694	iNaturalist	2020	US
https://www.inaturalist.org/observations/56545521	38.600272	-90.250472	iNaturalist	2020	US
https://www.inaturalist.org/observations/57068756	46.654937	15.521703	iNaturalist	2020	AT
https://www.inaturalist.org/observations/56431419	38.816104	-77.283754	iNaturalist	2020	US
https://www.inaturalist.org/observations/57079215	39.148858	-84.46927	iNaturalist	2020	US
https://www.inaturalist.org/observations/56638745	45.082749	-1.042154	iNaturalist	2020	FR
https://www.inaturalist.org/observations/55837271	33.688388	-118.012025	iNaturalist	2020	US
https://www.inaturalist.org/observations/56816496	-27.209722	153.011111	iNaturalist	2020	AU
https://www.inaturalist.org/observations/56287237	24.758248	121.755303	iNaturalist	2020	TW
https://www.inaturalist.org/observations/56865922	19.137386	-98.06315	iNaturalist	2020	MX
https://www.inaturalist.org/observations/56572247	37.303268	15.059416	iNaturalist	2020	IT
https://www.inaturalist.org/observations/56462654	38.973962	-76.946337	iNaturalist	2020	US
https://www.inaturalist.org/observations/56856120	43.271653	-8.315061	iNaturalist	2020	ES
https://www.inaturalist.org/observations/56839917	28.725433	-106.094493	iNaturalist	2020	MX
https://www.inaturalist.org/observations/55746809	13.064209	77.620212	iNaturalist	2009	IN
https://www.inaturalist.org/observations/56073127	28.272981	-105.471575	iNaturalist	2020	MX
https://www.inaturalist.org/observations/55778616	43.668955	3.722964	iNaturalist	2020	FR
https://www.inaturalist.org/observations/56466424	34.025845	-95.365927	iNaturalist	2020	US
https://www.inaturalist.org/observations/55472612	43.755419	-0.819072	iNaturalist	2020	FR
https://www.inaturalist.org/observations/55932099	30.220936	-97.790256	iNaturalist	2020	US
https://www.inaturalist.org/observations/56496672	40.655475	-73.997086	iNaturalist	2020	US
https://www.inaturalist.org/observations/56044727	38.15812	-78.81028	iNaturalist	2019	US
https://www.inaturalist.org/observations/55567279	33.364251	-112.098708	iNaturalist	2020	US
https://www.inaturalist.org/observations/56089388	40.564038	-122.381525	iNaturalist	2020	US
https://www.inaturalist.org/observations/55489141	43.440585	-0.733721	iNaturalist	2020	FR
https://www.inaturalist.org/observations/56999503	30.423045	-91.161893	iNaturalist	2020	US
https://www.inaturalist.org/observations/55412884	35.928678	-78.966117	iNaturalist	2020	US
https://www.inaturalist.org/observations/41264683	26.266675	-97.566946	iNaturalist	2020	US
https://www.inaturalist.org/observations/30408860	33.733612	-117.918853	iNaturalist	2019	US
https://www.inaturalist.org/observations/55342092	34.176569	-117.109527	iNaturalist	2020	US
https://www.inaturalist.org/observations/34788431	33.985528	-117.367771	iNaturalist	2019	US
https://www.inaturalist.org/observations/55230161	-6.142222	106.858889	iNaturalist	2020	ID
https://www.inaturalist.org/observations/55379449	-6.170015	106.797138	iNaturalist	2020	ID
https://www.inaturalist.org/observations/10002716	45.820278	8.439722	iNaturalist	2016	IT
https://www.inaturalist.org/observations/57018053	-7.635191	110.595763	iNaturalist	2020	ID
https://www.inaturalist.org/observations/56848491	42.405498	-71.14103	iNaturalist	2020	US
https://www.inaturalist.org/observations/56909866	27.450768	-109.803863	iNaturalist	2020	MX
https://www.inaturalist.org/observations/55446800	27.240689	-80.343958	iNaturalist	2020	US
https://www.inaturalist.org/observations/55925222	41.877745	12.213598	iNaturalist	2020	IT
https://www.inaturalist.org/observations/55543386	45.355725	-122.595087	iNaturalist	2020	US
https://www.inaturalist.org/observations/55566633	45.570258	-122.646586	iNaturalist	2020	US
https://www.inaturalist.org/observations/56505682	43.713142	3.994529	iNaturalist	2020	FR
https://www.inaturalist.org/observations/56315770	50.118562	14.409682	iNaturalist	2020	CZ
https://www.inaturalist.org/observations/55482946	45.608156	0.244043	iNaturalist	2020	FR
https://www.inaturalist.org/observations/55849020	38.424049	-122.698287	iNaturalist	2020	US
https://www.inaturalist.org/observations/55672553	32.957039	-117.094347	iNaturalist	2020	US
https://www.inaturalist.org/observations/56682745	34.002242	-118.40873	iNaturalist	2020	US
https://www.inaturalist.org/observations/56406835	22.451687	114.023607	iNaturalist	2020	HK
https://www.inaturalist.org/observations/56700483	37.214024	-80.437628	iNaturalist	2020	US
https://www.inaturalist.org/observations/56780746	35.072976	-106.617341	iNaturalist	2020	US
https://www.inaturalist.org/observations/56323842	43.650022	11.834133	iNaturalist	2020	IT
https://www.inaturalist.org/observations/55821967	39.729863	-121.819325	iNaturalist	2020	US
https://www.inaturalist.org/observations/55817570	39.066515	-76.969273	iNaturalist	2020	US
https://www.inaturalist.org/observations/56909247	36.72075	-76.654809	iNaturalist	2020	US
https://www.inaturalist.org/observations/55489635	48.818453	2.289858	iNaturalist	2020	FR
https://www.inaturalist.org/observations/55548497	33.400413	-111.910105	iNaturalist	2020	US
https://www.inaturalist.org/observations/55437517	36.92246	-76.239626	iNaturalist	2020	US
https://www.inaturalist.org/observations/56560596	40.651674	-74.00735	iNaturalist	2020	US
https://www.inaturalist.org/observations/56690808	34.01852	-118.296288	iNaturalist	2020	US
https://www.inaturalist.org/observations/55563583	35.897954	-78.648444	iNaturalist	2020	US
https://www.inaturalist.org/observations/56434931	37.720927	-122.141754	iNaturalist	2020	US
https://www.inaturalist.org/observations/49056016	34.093562	-117.663163	iNaturalist	2020	US
https://www.inaturalist.org/observations/16105280	40.415643	-79.958086	iNaturalist	2018	US
https://www.inaturalist.org/observations/55360319	12.906412	77.675971	iNaturalist	2020	IN
https://www.inaturalist.org/observations/47701412	15.317117	119.987868	iNaturalist	2020	PH
https://www.inaturalist.org/observations/30204636	32.44089	-97.1017	iNaturalist	2019	US
https://www.inaturalist.org/observations/53810990	34.11753	-117.473216	iNaturalist	2020	US
https://www.inaturalist.org/observations/54795027	44.575504	14.406015	iNaturalist	2020	HR
https://www.inaturalist.org/observations/52755645	33.87452	-118.293392	iNaturalist	2020	US
https://www.inaturalist.org/observations/54849421	44.833609	11.461809	iNaturalist	2020	IT
https://www.inaturalist.org/observations/54944724	30.343163	-97.788745	iNaturalist	2020	US
https://www.inaturalist.org/observations/55168556	36.077185	-94.167704	iNaturalist	2020	US
https://www.inaturalist.org/observations/55093000	33.829687	-118.178322	iNaturalist	2020	US
https://www.inaturalist.org/observations/54851749	38.917088	-77.27893	iNaturalist	2020	US
https://www.inaturalist.org/observations/54587482	31.567682	-91.435139	iNaturalist	2020	US
https://www.inaturalist.org/observations/55119034	23.797252	120.445052	iNaturalist	2020	TW
https://www.inaturalist.org/observations/54960610	38.91695	-77.279008	iNaturalist	2020	US
https://www.inaturalist.org/observations/54669968	38.797728	-77.283323	iNaturalist	2020	US
https://www.inaturalist.org/observations/55058466	38.91702	-77.279137	iNaturalist	2020	US
https://www.inaturalist.org/observations/54383191	38.917228	-77.278978	iNaturalist	2020	US
https://www.inaturalist.org/observations/54282743	32.722375	-117.131828	iNaturalist	2020	US
https://www.inaturalist.org/observations/54146357	32.203663	-80.696737	iNaturalist	2020	US
https://www.inaturalist.org/observations/54278822	36.097517	-94.137836	iNaturalist	2020	US
https://www.inaturalist.org/observations/54403244	42.394395	-71.120061	iNaturalist	2020	US
https://www.inaturalist.org/observations/52959061	30.338879	-97.733947	iNaturalist	2020	US
https://www.inaturalist.org/observations/54363133	1.396055	103.72897	iNaturalist	2020	SG
https://www.inaturalist.org/observations/49632832	32.86071	-117.231333	iNaturalist	2020	US
https://www.inaturalist.org/observations/53505368	33.662625	-117.822738	iNaturalist	2020	US
https://www.inaturalist.org/observations/54490361	37.438678	-122.153847	iNaturalist	2020	US
https://www.inaturalist.org/observations/54465848	42.330077	-122.883186	iNaturalist	2020	US
https://www.inaturalist.org/observations/54819794	38.267171	15.644742	iNaturalist	2020	IT
https://www.inaturalist.org/observations/54584915	21.041172	-89.555054	iNaturalist	2020	MX
https://www.inaturalist.org/observations/53305428	44.793374	11.639884	iNaturalist	2020	IT
https://www.inaturalist.org/observations/54809137	23.895401	-106.296745	iNaturalist	2020	MX
https://www.inaturalist.org/observations/55130334	43.351712	5.462711	iNaturalist	2020	FR
https://www.inaturalist.org/observations/54614565	39.175358	26.504387	iNaturalist	2020	GR
https://www.inaturalist.org/observations/54871859	20.666008	-87.11144	iNaturalist	2020	MX
https://www.inaturalist.org/observations/49232052	32.956635	35.737301	iNaturalist	2020	IL
https://www.inaturalist.org/observations/54551448	40.64797	-73.985035	iNaturalist	2020	US
https://www.inaturalist.org/observations/54856761	33.838688	-84.570033	iNaturalist	2020	US
https://www.inaturalist.org/observations/54887552	45.467758	-122.822525	iNaturalist	2020	US
https://www.inaturalist.org/observations/54695404	12.154406	75.250823	iNaturalist	2020	IN
https://www.inaturalist.org/observations/54873430	39.965235	-75.142023	iNaturalist	2020	US
https://www.inaturalist.org/observations/55154310	22.404661	113.958614	iNaturalist	2020	HK
https://www.inaturalist.org/observations/55073583	19.146707	-96.11984	iNaturalist	2020	MX
https://www.inaturalist.org/observations/54930439	35.67961	-105.964131	iNaturalist	2020	US
https://www.inaturalist.org/observations/39127330	25.019214	121.571762	iNaturalist	2020	TW
https://www.inaturalist.org/observations/32253031	39.009537	-77.006858	iNaturalist	2019	US
https://www.inaturalist.org/observations/54255168	38.594758	-90.298751	iNaturalist	2020	US
https://www.inaturalist.org/observations/53384007	32.777145	-117.084458	iNaturalist	2020	US
https://www.inaturalist.org/observations/26318026	31.689904	34.883893	iNaturalist	2019	IL
https://www.inaturalist.org/observations/32266209	39.066425	-76.969444	iNaturalist	2019	US
https://www.inaturalist.org/observations/54261411	42.375905	-8.729275	iNaturalist	2020	ES
https://www.inaturalist.org/observations/54502204	12.874614	74.840096	iNaturalist	2020	IN
https://www.inaturalist.org/observations/30316821	32.668152	-117.153262	iNaturalist	2019	US
https://www.inaturalist.org/observations/54386420	12.740913	77.825292	iNaturalist	2020	IN
https://www.inaturalist.org/observations/29007104	31.904083	34.809397	iNaturalist	2019	IL
https://www.inaturalist.org/observations/53785053	27.240677	-80.344392	iNaturalist	2020	US
https://www.inaturalist.org/observations/53942651	38.936898	-77.031199	iNaturalist	2020	US
https://www.inaturalist.org/observations/54084422	35.071612	-106.616024	iNaturalist	2020	US
https://www.inaturalist.org/observations/48543325	22.266152	113.99751	iNaturalist	2020	HK
https://www.inaturalist.org/observations/17883584	22.302577	114.290567	iNaturalist	2018	HK
https://www.inaturalist.org/observations/11575541	22.23835	114.226884	iNaturalist	2018	HK
https://www.inaturalist.org/observations/53643051	38.917551	-77.279589	iNaturalist	2020	US
https://www.inaturalist.org/observations/53629176	33.894471	-118.409401	iNaturalist	2020	US
https://www.inaturalist.org/observations/52776048	45.057841	0.328154	iNaturalist	2020	FR
https://www.inaturalist.org/observations/53654666	30.215488	-95.498681	iNaturalist	2020	US
https://www.inaturalist.org/observations/21811043	22.42761	113.942225	iNaturalist	2019	HK
https://www.inaturalist.org/observations/29648811	22.445164	114.138596	iNaturalist	2019	HK
https://www.inaturalist.org/observations/53507050	33.31334	-84.694616	iNaturalist	2020	US
https://www.inaturalist.org/observations/52741196	33.329838	-111.897912	iNaturalist	2020	US
https://www.inaturalist.org/observations/53740020	26.181927	-80.126062	iNaturalist	2020	US
https://www.inaturalist.org/observations/53734431	44.956536	-122.996374	iNaturalist	2020	US
https://www.inaturalist.org/observations/53686382	33.952208	-117.264122	iNaturalist	2020	US
http://www.inaturalist.org/observations/1149191	22.437052	114.128358	iNaturalist	2014	HK
https://www.inaturalist.org/observations/43908636	22.447685	114.138319	iNaturalist	2020	HK
https://www.inaturalist.org/observations/25662065	22.451816	114.023584	iNaturalist	2019	HK
https://www.inaturalist.org/observations/16481982	22.450367	114.003121	iNaturalist	2018	HK
https://www.inaturalist.org/observations/34725024	22.451602	114.023615	iNaturalist	2019	HK
https://www.inaturalist.org/observations/53371370	48.919626	2.211055	iNaturalist	2020	FR
https://www.inaturalist.org/observations/53566677	23.299363	-106.443313	iNaturalist	2020	MX
https://www.inaturalist.org/observations/53925518	24.946191	121.500679	iNaturalist	2020	TW
https://www.inaturalist.org/observations/53968590	23.035252	120.254772	iNaturalist	2020	TW
https://www.inaturalist.org/observations/53590844	41.745836	2.638924	iNaturalist	2020	ES
https://www.inaturalist.org/observations/41676498	22.221437	113.91355	iNaturalist	2020	HK
https://www.inaturalist.org/observations/53542915	40.105217	-88.217362	iNaturalist	2020	US
https://www.inaturalist.org/observations/53572058	43.826197	3.770249	iNaturalist	2020	FR
https://www.inaturalist.org/observations/51057926	22.267888	113.993729	iNaturalist	2020	HK
https://www.inaturalist.org/observations/53807647	-12.50605	131.011832	iNaturalist	2020	AU
https://www.inaturalist.org/observations/11500410	22.420541	114.073248	iNaturalist	2018	HK
https://www.inaturalist.org/observations/53342541	25.076722	121.467444	iNaturalist	2020	TW
https://www.inaturalist.org/observations/32509318	22.425361	114.183979	iNaturalist	2018	HK
https://www.inaturalist.org/observations/50358529	22.26821	113.991391	iNaturalist	2020	HK
https://www.inaturalist.org/observations/23403102	22.408837	113.962827	iNaturalist	2019	HK
https://www.inaturalist.org/observations/50548246	22.390123	114.198526	iNaturalist	2020	HK
https://www.inaturalist.org/observations/13278832	22.375714	114.2641	iNaturalist	2018	HK
https://www.inaturalist.org/observations/53195913	38.0548	-76.647415	iNaturalist	2020	US
https://www.inaturalist.org/observations/53241934	40.906509	14.562796	iNaturalist	2020	IT
https://www.inaturalist.org/observations/53167357	33.146817	-97.095932	iNaturalist	2020	US
https://www.inaturalist.org/observations/30303281	31.604995	120.735506	iNaturalist	2019	CN
https://www.inaturalist.org/observations/45700065	25.048214	121.481035	iNaturalist	2020	TW
https://www.inaturalist.org/observations/52874718	35.977774	-83.921193	iNaturalist	2020	US
https://www.inaturalist.org/observations/52599485	22.977741	88.438316	iNaturalist	2020	IN
https://www.inaturalist.org/observations/53021356	47.757678	7.502961	iNaturalist	2020	FR
https://www.inaturalist.org/observations/52554748	11.554787	104.918623	iNaturalist	2020	KH
https://www.inaturalist.org/observations/53043209	39.115719	-84.440509	iNaturalist	2020	US
https://www.inaturalist.org/observations/52337283	32.719661	-117.241289	iNaturalist	2020	US
https://www.inaturalist.org/observations/52849289	39.619671	-86.165002	iNaturalist	2020	US
https://www.inaturalist.org/observations/52701003	30.339231	-97.734859	iNaturalist	2020	US
https://www.inaturalist.org/observations/52534164	35.993617	-78.912392	iNaturalist	2020	US
https://www.inaturalist.org/observations/52640896	6.607149	80.007983	iNaturalist	2020	LK
https://www.inaturalist.org/observations/49511139	32.761591	-117.057717	iNaturalist	2020	US
https://www.inaturalist.org/observations/53045382	32.676308	-97.473703	iNaturalist	2020	US
https://www.inaturalist.org/observations/52681819	14.511358	-90.460291	iNaturalist	2020	GT
https://www.inaturalist.org/observations/52797126	38.695509	-9.166879	iNaturalist	2020	PT
https://www.inaturalist.org/observations/31805794	39.630428	19.884197	iNaturalist	2019	GR
https://www.inaturalist.org/observations/52569011	38.91713	-77.279122	iNaturalist	2020	US
https://www.inaturalist.org/observations/52553775	25.082163	121.593018	iNaturalist	2020	TW
https://www.inaturalist.org/observations/52924045	45.964081	4.66146	iNaturalist	2020	FR
https://www.inaturalist.org/observations/52680177	21.11787	-86.891964	iNaturalist	2020	MX
https://www.inaturalist.org/observations/53069815	38.952888	-92.379455	iNaturalist	2020	US
https://www.inaturalist.org/observations/53262047	38.974255	-77.022286	iNaturalist	2020	US
https://www.inaturalist.org/observations/53076515	31.630343	-84.160926	iNaturalist	2020	US
https://www.inaturalist.org/observations/53241961	22.496405	114.099272	iNaturalist	2020	HK
https://www.inaturalist.org/observations/52570406	33.898572	-117.507381	iNaturalist	2020	US
https://www.inaturalist.org/observations/19799263	-25.655884	28.229175	iNaturalist	2019	ZA
https://www.inaturalist.org/observations/27189946	25.070214	121.521208	iNaturalist	2019	TW
https://www.inaturalist.org/observations/52531548	37.334888	-121.986795	iNaturalist	2020	US
https://www.inaturalist.org/observations/52552173	43.451757	3.425588	iNaturalist	2020	FR
https://www.inaturalist.org/observations/52922162	41.2	-8.58	iNaturalist	2020	PT
https://www.inaturalist.org/observations/52702529	38.917162	-77.279145	iNaturalist	2020	US
https://www.inaturalist.org/observations/53012163	30.005661	-90.047783	iNaturalist	2020	US
https://www.inaturalist.org/observations/31467070	25.036322	121.501045	iNaturalist	2019	TW
https://www.inaturalist.org/observations/52774438	-6.551498	106.788342	iNaturalist	2020	ID
https://www.inaturalist.org/observations/52141178	10.610495	76.19445	iNaturalist	2020	IN
https://www.inaturalist.org/observations/52313433	25.386066	-100.305481	iNaturalist	2020	MX
https://www.inaturalist.org/observations/52166326	30.312823	-97.69846	iNaturalist	2020	US
https://www.inaturalist.org/observations/52462439	33.146858	-97.095993	iNaturalist	2020	US
https://www.inaturalist.org/observations/51356461	28.06607	-82.766761	iNaturalist	2020	US
https://www.inaturalist.org/observations/51941097	26.355514	-81.560178	iNaturalist	2020	US
https://www.inaturalist.org/observations/52196028	34.176433	-118.959192	iNaturalist	2020	US
https://www.inaturalist.org/observations/13447804	36.779094	126.469139	iNaturalist	2017	KR
https://www.inaturalist.org/observations/42732571	24.164693	120.569904	iNaturalist	2020	TW
https://www.inaturalist.org/observations/14574483	40.663487	22.949576	iNaturalist	2018	GR
https://www.inaturalist.org/observations/35639370	24.173137	120.740717	iNaturalist	2019	TW
http://www.inaturalist.org/observations/4626423	36.745324	126.44606	iNaturalist	2011	KR
https://www.inaturalist.org/observations/30668590	25.11676	121.725883	iNaturalist	2019	TW
https://www.inaturalist.org/observations/51432127	33.99237	-117.942724	iNaturalist	2020	US
https://www.inaturalist.org/observations/50947234	30.38542	-95.491767	iNaturalist	2020	US
https://www.inaturalist.org/observations/37865594	-7.67776	112.596112	iNaturalist	2020	ID
https://www.inaturalist.org/observations/48995376	22.878012	84.138566	iNaturalist	2020	IN
https://www.inaturalist.org/observations/51354604	40.633159	-73.670408	iNaturalist	2020	US
https://www.inaturalist.org/observations/51045881	36.19593	-115.162789	iNaturalist	2020	US
https://www.inaturalist.org/observations/51439438	38.398808	-122.9003	iNaturalist	2020	US
[truncated: 2,203 more rows]
