# Supplementary material for: How could climate change influence the distribution of the black soldier fly, Hermetiaillucens (Linnaeus) (Diptera, Stratiomyidae)?
Source: Biodivers Data J. 2022 Oct 17;10:e90146. doi: 10.3897/BDJ.10.e90146 (PMC9836546; doi:10.3897/BDJ.10.e90146)
Supplement: Supplementary material 2 — Appendix S1.2 [file bdj-10-e90146-s002.csv]

name	Latitude	Longitude
Hermetia_illucens	36,97800955	-122,0088547
Hermetia_illucens	34,1900189	-118,2403186
Hermetia_illucens	42,10699463	-88,05638886
Hermetia_illucens	36,9741171	-122,0307963
Hermetia_illucens	37,39589866	-122,2035737
Hermetia_illucens	37,85449212	-122,2551348
Hermetia_illucens	37,3760993	-88,93042948
Hermetia_illucens	37,83154794	-122,2590137
Hermetia_illucens	25,3	91,7
Hermetia_illucens	38,94637	-92,44652
Hermetia_illucens	34,31034165	-118,3116261
Hermetia_illucens	34,426926	-119,800772
Hermetia_illucens	30,238575	-97,809255
Hermetia_illucens	37,372015	-122,092266
Hermetia_illucens	32,21413	-95,882625
Hermetia_illucens	-0,072077778	-80,14165278
Hermetia_illucens	40,498104	-74,434684
Hermetia_illucens	24,829164	-99,583082
Hermetia_illucens	-19,285618	146,764041
Hermetia_illucens	33,812012	-118,192546
Hermetia_illucens	38,10812138	-122,2317413
Hermetia_illucens	36,87396087	-122,0591177
Hermetia_illucens	45,39915	11,939499
Hermetia_illucens	34,690083	135,195511
Hermetia_illucens	19,244893	-99,112946
Hermetia_illucens	38,833055	-77,064285
Hermetia_illucens	-37,81949718	175,2929163
Hermetia_illucens	23,299708	-106,442134
Hermetia_illucens	22,430408	114,085888
Hermetia_illucens	5,637887	-0,161203
Hermetia_illucens	13,431918	144,802165
Hermetia_illucens	22,437052	114,128358
Hermetia_illucens	16,878681	-95,034779
Hermetia_illucens	-39,072931	174,104867
Hermetia_illucens	38,195269	13,335428
Hermetia_illucens	40,76092778	-74,92020278
Hermetia_illucens	32,719544	-117,241297
Hermetia_illucens	4,940405	-74,42568833
Hermetia_illucens	-27,492146	152,991415
Hermetia_illucens	38,446234	-122,706158
Hermetia_illucens	-33,91741	151,231307
Hermetia_illucens	19,541858	-96,936665
Hermetia_illucens	32,73708333	-97,11538617
Hermetia_illucens	33,93989231	-117,4483603
Hermetia_illucens	32,739338	-117,032636
Hermetia_illucens	29,9989247	-98,82783402
Hermetia_illucens	37,297143	-7,55067
Hermetia_illucens	16,301111	-95,230007
Hermetia_illucens	16,334678	-95,236058
Hermetia_illucens	20,693191	-102,857689
Hermetia_illucens	34,106511	-118,236784
Hermetia_illucens	20,737257	-89,28588
Hermetia_illucens	37,875038	-122,117578
Hermetia_illucens	37,746676	-122,431448
Hermetia_illucens	37,771217	-122,282402
Hermetia_illucens	38,0166675	-121,7961928
Hermetia_illucens	20,81739	-102,754424
Hermetia_illucens	38,54547222	-121,7367778
Hermetia_illucens	39,21206667	-121,0447083
Hermetia_illucens	23,499469	87,304927
Hermetia_illucens	39,002644	-77,067493
Hermetia_illucens	32,750517	-97,374461
Hermetia_illucens	19,28703806	-96,44016639
Hermetia_illucens	37,957702	-121,29078
Hermetia_illucens	40,30183	-75,035692
Hermetia_illucens	37,2786469	-77,9056049
Hermetia_illucens	37,490557	-77,584215
Hermetia_illucens	35,936119	-76,356902
Hermetia_illucens	37,5716348	-97,3591664
Hermetia_illucens	-6,828095	37,6594
Hermetia_illucens	18,925038	-99,489505
Hermetia_illucens	20,724874	-88,933328
Hermetia_illucens	26,17728833	-98,36599333
Hermetia_illucens	-17,81164	31,080963
Hermetia_illucens	-34,654907	-58,553635
Hermetia_illucens	25,41533	-100,977863
Hermetia_illucens	-38,925229	177,544554
Hermetia_illucens	-36,70353495	175,0206161
Hermetia_illucens	31,859325	-97,379736
Hermetia_illucens	21,926119	-99,395864
Hermetia_illucens	-41,318379	173,228946
Hermetia_illucens	32,746615	-97,27604
Hermetia_illucens	30,4449922	-91,16230031
Hermetia_illucens	33,91916078	-118,4449388
Hermetia_illucens	38,92629	-77,341815
Hermetia_illucens	10,55538	-75,446889
Hermetia_illucens	44,11163808	12,08396048
Hermetia_illucens	20,487292	-105,442808
Hermetia_illucens	37,31457352	-121,9085514
Hermetia_illucens	37,805905	-122,258391
Hermetia_illucens	32,034663	34,875294
Hermetia_illucens	40,641539	-74,101101
Hermetia_illucens	22,324592	114,209758
Hermetia_illucens	34,01828067	-118,3916174
Hermetia_illucens	37,73742	127,0524222
Hermetia_illucens	34,033267	-118,31441
Hermetia_illucens	33,14093048	-117,2112954
Hermetia_illucens	42,24387866	-71,16258983
Hermetia_illucens	45,4791212	-122,6087093
Hermetia_illucens	45,59600621	-122,7650475
Hermetia_illucens	40,47366667	-79,91353667
Hermetia_illucens	38,90803945	-94,95311726
Hermetia_illucens	37,56350689	-122,0350178
Hermetia_illucens	35,35588483	-76,97392648
Hermetia_illucens	34,67283006	-86,55613032
Hermetia_illucens	34,12773862	-117,8217045
Hermetia_illucens	40,27200353	-76,78400248
Hermetia_illucens	30,1935267	-97,7157675
Hermetia_illucens	-1,675583959	29,20513153
Hermetia_illucens	42,14646698	-71,66947598
Hermetia_illucens	45,12607866	10,05330563
Hermetia_illucens	34,795299	126,374472
Hermetia_illucens	41,43337708	13,00458632
Hermetia_illucens	36,8354037	-76,3007205
Hermetia_illucens	41,44023684	13,05904557
Hermetia_illucens	42,40245737	-71,10870524
Hermetia_illucens	33,334841	-87,793647
Hermetia_illucens	32,76415	-117,0803917
Hermetia_illucens	25,71667542	-100,071491
Hermetia_illucens	38,84521814	-77,12029349
Hermetia_illucens	6,4369479	3,4616248
Hermetia_illucens	41,58817315	13,33958231
Hermetia_illucens	38,93925437	-77,27706601
Hermetia_illucens	12,25905418	75,11687469
Hermetia_illucens	30,42490833	-91,028025
Hermetia_illucens	45,399825	10,28609167
Hermetia_illucens	31,45957972	-109,8889627
Hermetia_illucens	37,30937006	-121,8899891
Hermetia_illucens	34,06551024	-118,0291899
Hermetia_illucens	39,07321349	-77,18339209
Hermetia_illucens	37,46924667	-77,66948667
Hermetia_illucens	31,35211028	-98,17876855
Hermetia_illucens	40,47336953	-80,10513808
Hermetia_illucens	25,72387796	-100,1558824
Hermetia_illucens	20,77916497	-103,5925782
Hermetia_illucens	5,961825	116,0890583
Hermetia_illucens	38,89756667	-77,04647783
Hermetia_illucens	33,13538668	35,77473732
Hermetia_illucens	33,89612167	35,514355
Hermetia_illucens	38,57993047	-121,4508863
Hermetia_illucens	38,45460699	-121,3978994
Hermetia_illucens	36,745324	126,44606
Hermetia_illucens	21,41331438	-157,7927183
Hermetia_illucens	15,9145235	-96,41668081
Hermetia_illucens	-25,71463854	28,24550629
Hermetia_illucens	-33,86948135	151,0037663
Hermetia_illucens	29,986971	-90,097568
Hermetia_illucens	-39,68744875	176,8962067
Hermetia_illucens	16,41566085	120,6042872
Hermetia_illucens	30,06188715	-97,69936662
Hermetia_illucens	45,0820224	10,37773393
Hermetia_illucens	-36,850459	174,769683
Hermetia_illucens	-33,64944896	151,1808692
Hermetia_illucens	-38,03736283	175,1602338
Hermetia_illucens	-8,603468637	115,3181434
Hermetia_illucens	-38,65965472	178,0042
Hermetia_illucens	-36,79383855	174,7432566
Hermetia_illucens	38,9220804	-77,12421611
Hermetia_illucens	38,76982404	-77,04646379
Hermetia_illucens	-7,766614	110,4315279
Hermetia_illucens	-40,3579593	175,627259
Hermetia_illucens	30,41797222	-97,75853611
Hermetia_illucens	31,0202396	-97,5287525
Hermetia_illucens	30,620297	-98,073803
Hermetia_illucens	14,91879803	-92,24659074
Hermetia_illucens	-0,89705	100,371146
Hermetia_illucens	30,15944444	-97,84583333
Hermetia_illucens	25,64569595	-100,2077134
Hermetia_illucens	19,21078	-96,183368
Hermetia_illucens	30,28826983	-97,40873361
Hermetia_illucens	32,73553414	-79,92085391
Hermetia_illucens	8,338171183	-77,85546117
Hermetia_illucens	30,18183669	-98,04146379
Hermetia_illucens	35,08192813	-85,58741841
Hermetia_illucens	40,49784296	-75,04320055
Hermetia_illucens	34,08592513	-118,2844042
Hermetia_illucens	32,25952833	-111,0150139
Hermetia_illucens	30,72216489	-86,55935723
Hermetia_illucens	32,70823667	-97,35179167
Hermetia_illucens	36,8529263	-75,977985
Hermetia_illucens	16,44972229	-95,02194214
Hermetia_illucens	6,892469058	79,90840048
Hermetia_illucens	34,3380096	-89,5444588
Hermetia_illucens	32,88151	-97,298396
Hermetia_illucens	30,37980154	-98,95097446
Hermetia_illucens	18,140778	-94,446904
Hermetia_illucens	-40,84672608	172,807448
Hermetia_illucens	34,18386372	-118,5848445
Hermetia_illucens	1,4239334	103,838667
Hermetia_illucens	16,37675704	-95,27284741
Hermetia_illucens	39,12856106	-84,41616011
Hermetia_illucens	22,446086	114,006463
Hermetia_illucens	40,47925273	-75,14849877
Hermetia_illucens	37,09378167	-122,08538
Hermetia_illucens	40,42352657	-79,90828514
Hermetia_illucens	34,12493122	-118,2615457
Hermetia_illucens	29,67200333	-82,33329667
Hermetia_illucens	44,08664197	-123,160258
Hermetia_illucens	45,125533	10,440289
Hermetia_illucens	38,9488589	-76,43979587
Hermetia_illucens	45,5797288	-122,7087421
Hermetia_illucens	18,791148	99,0164
Hermetia_illucens	37,67998235	-122,4073767
Hermetia_illucens	-2,064588438	-79,90525735
Hermetia_illucens	14,40710333	120,967895
Hermetia_illucens	34,94299491	-80,79547173
Hermetia_illucens	25,67682648	-100,2204208
Hermetia_illucens	40,43687343	-75,12087721
Hermetia_illucens	19,80571229	-104,2197418
Hermetia_illucens	23,57669833	87,31726
Hermetia_illucens	33,99729644	-118,3455674
Hermetia_illucens	34,1334945	-118,131425
Hermetia_illucens	38,7934466	-77,2716505
Hermetia_illucens	43,35331667	10,457925
Hermetia_illucens	36,717834	126,525807
Hermetia_illucens	20,94919408	-97,39775322
Hermetia_illucens	38,92244667	-122,32888
Hermetia_illucens	45,41653091	-122,5409691
Hermetia_illucens	38,891581	-77,1571443
Hermetia_illucens	35,22845833	-97,44791333
Hermetia_illucens	36,972575	-121,8888167
Hermetia_illucens	38,95237	-76,58143667
Hermetia_illucens	39,14616709	-84,65925473
Hermetia_illucens	35,40740644	-78,6719617
Hermetia_illucens	35,36557	-97,525095
Hermetia_illucens	17,9671533	-102,2205189
Hermetia_illucens	39,68962376	-83,93135641
Hermetia_illucens	40,48337961	-80,01617513
Hermetia_illucens	38,98157677	-76,99147336
Hermetia_illucens	-26,4443374	152,6819622
Hermetia_illucens	37,656655	-77,55262833
Hermetia_illucens	34,0177181	-118,2883787
Hermetia_illucens	39,75260544	-121,8028793
Hermetia_illucens	32,3114105	-97,0149292
Hermetia_illucens	35,91645931	128,6303008
Hermetia_illucens	22,40961205	113,9636755
Hermetia_illucens	39,66656707	19,66509919
Hermetia_illucens	42,41237833	-71,15476117
Hermetia_illucens	14,60194397	-87,84222412
Hermetia_illucens	40,82281167	-73,95703
Hermetia_illucens	38,43100333	-122,7529833
Hermetia_illucens	36,15969167	-115,34987
Hermetia_illucens	37,016418	-7,934589
Hermetia_illucens	37,284561	-7,605854
Hermetia_illucens	33,42564164	-101,9296903
Hermetia_illucens	34,05557377	-118,2776552
Hermetia_illucens	39,33907833	3,049822167
Hermetia_illucens	30,20881744	-97,88664401
Hermetia_illucens	3,393936667	-76,57803333
Hermetia_illucens	34,09889717	-118,12165
Hermetia_illucens	40,60279369	-74,53288078
Hermetia_illucens	37,63357613	-97,32198378
Hermetia_illucens	27,66924667	-97,32897186
Hermetia_illucens	6,260010675	-75,59474477
Hermetia_illucens	41,54843253	-70,56105572
Hermetia_illucens	35,2056366	-97,44392395
Hermetia_illucens	21,69280715	82,56335467
Hermetia_illucens	45,083395	10,277249
Hermetia_illucens	1,754468286	110,3182322
Hermetia_illucens	41,86355597	-71,47897091
Hermetia_illucens	40,86427418	-73,87549675
Hermetia_illucens	31,28359985	121,4997025
Hermetia_illucens	37,493498	126,919701
Hermetia_illucens	-2,44097269	-59,77077484
Hermetia_illucens	-23,30906333	-44,87762
Hermetia_illucens	18,5253283	-69,7867735
Hermetia_illucens	19,61184	-155,97307
Hermetia_illucens	30,20423268	-97,78773462
Hermetia_illucens	22,5867597	88,4149401
Hermetia_illucens	20,28388834	-87,37963941
Hermetia_illucens	-26,8662162	152,8273975
Hermetia_illucens	13,06916428	77,57804871
Hermetia_illucens	-33,94245	22,46288667
Hermetia_illucens	31,53925333	-110,76034
Hermetia_illucens	2,97350911	101,8442978
Hermetia_illucens	-28,96010578	31,75646424
Hermetia_illucens	-33,82980238	151,0422035
Hermetia_illucens	2,935527732	101,9136371
Hermetia_illucens	-27,81786667	152,9589383
Hermetia_illucens	-17,76936446	168,2977961
Hermetia_illucens	-23,01991081	-43,48610306
Hermetia_illucens	-23,0143817	-43,4594202
Hermetia_illucens	18,51623127	-68,37952316
Hermetia_illucens	10,38598333	123,918275
Hermetia_illucens	-7,616098886	110,4156876
Hermetia_illucens	-36,54108831	175,47219
Hermetia_illucens	40,01448055	-83,00325833
Hermetia_illucens	9,152773587	-75,02855301
Hermetia_illucens	6,350221072	-75,55289805
Hermetia_illucens	-27,68366292	-48,50253098
Hermetia_illucens	42,347886	14,1635845
Hermetia_illucens	43,62256461	-121,7504757
Hermetia_illucens	-33,85689395	151,0936644
Hermetia_illucens	-33,94198415	151,1286455
Hermetia_illucens	-6,9220482	107,6065309
Hermetia_illucens	-36,919831	174,708745
Hermetia_illucens	-36,87798257	174,7404885
Hermetia_illucens	39,40374667	-76,837805
Hermetia_illucens	-12,26858056	49,29137778
Hermetia_illucens	-31,90035196	115,8555411
Hermetia_illucens	45,82027833	8,439721667
Hermetia_illucens	10,46867049	-84,75731037
Hermetia_illucens	4,073867709	-73,5847783
Hermetia_illucens	32,54818758	-93,89691508
Hermetia_illucens	-33,370055	151,465454
Hermetia_illucens	26,67375833	127,9793167
Hermetia_illucens	6,327122969	-75,56568682
Hermetia_illucens	-6,157622155	106,8556023
Hermetia_illucens	35,48069533	-97,38178362
Hermetia_illucens	45,46247847	4,783419371
Hermetia_illucens	-3,812652701	-38,47805514
Hermetia_illucens	25,04719768	121,561414
Hermetia_illucens	1,418359214	103,9138731
Hermetia_illucens	-36,94945367	174,6538612
Hermetia_illucens	22,21316585	113,91366
Hermetia_illucens	2,189143611	-75,62410361
Hermetia_illucens	-8,046481125	-34,88972885
Hermetia_illucens	1,37284	103,752437
Hermetia_illucens	30,0982961	-94,76519827
Hermetia_illucens	2,89054135	101,8622504
Hermetia_illucens	-34,1403	18,3292
Hermetia_illucens	-34,197883	18,3753553
Hermetia_illucens	-34,1014	18,3866
Hermetia_illucens	22,257227	113,926717
Hermetia_illucens	-33,966464	22,09085
Hermetia_illucens	-34,33702	19,035448
Hermetia_illucens	-33,39255249	26,51523963
Hermetia_illucens	-28,4210878	26,2489048
Hermetia_illucens	-23,71683948	-46,37466431
Hermetia_illucens	-14,1316815	-47,5200733
Hermetia_illucens	-25,65671232	28,3144324
Hermetia_illucens	-33,938743	18,474109
Hermetia_illucens	10,29946111	-84,80628333
Hermetia_illucens	-33,8986	18,6489
Hermetia_illucens	20,62322523	-103,3921623
Hermetia_illucens	-30,29948	30,74273
Hermetia_illucens	-33,97833333	25,64833333
Hermetia_illucens	51,68633333	5,285
Hermetia_illucens	30,04413731	-97,42442596
Hermetia_illucens	9,510543333	-13,70436136
Hermetia_illucens	23,83342287	120,4914243
Hermetia_illucens	22,2383501	114,2268839
Hermetia_illucens	32,84520195	-96,66410927
Hermetia_illucens	32,86992101	-96,62548412
Hermetia_illucens	34,19911037	-118,1389026
Hermetia_illucens	34,23210967	-118,4434485
Hermetia_illucens	35,60771858	139,6327301
Hermetia_illucens	26,26623667	-98,23687833
Hermetia_illucens	43,29955753	5,385183179
Hermetia_illucens	45,73096344	-121,4831129
Hermetia_illucens	32,32831459	-97,43588146
Hermetia_illucens	29,764582	-95,452386
Hermetia_illucens	22,243376	113,975349
Hermetia_illucens	25,80477905	-100,6228638
Hermetia_illucens	28,79219818	113,0712051
Hermetia_illucens	34,13155857	-118,2131768
Hermetia_illucens	28,98960007	-81,60163374
Hermetia_illucens	30,43762589	-97,68675995
Hermetia_illucens	-9,970163333	-67,85145831
Hermetia_illucens	-36,86201322	174,6455276
Hermetia_illucens	44,90198	11,66129139
Hermetia_illucens	24,98042833	121,566545
Hermetia_illucens	38,68485333	-77,03865833
Hermetia_illucens	22,37486805	114,2637134
Hermetia_illucens	29,68075373	-82,2935282
Hermetia_illucens	32,75538366	-97,68055214
Hermetia_illucens	28,218899	-82,457594
Hermetia_illucens	15,82256793	-96,30904973
Hermetia_illucens	23,82893666	120,8002597
Hermetia_illucens	7,075761167	125,5245967
Hermetia_illucens	22,34578348	114,1401976
Hermetia_illucens	5,786119791	-76,01380308
Hermetia_illucens	32,76621321	-117,0175812
Hermetia_illucens	22,6522265	120,3511174
Hermetia_illucens	25,6807518	-100,2407608
Hermetia_illucens	34,88244463	-80,99286679
Hermetia_illucens	18,09505857	-94,45534729
Hermetia_illucens	-22,89125443	-42,04451742
Hermetia_illucens	38,59961524	-122,8603295
Hermetia_illucens	30,90305519	-83,98694611
Hermetia_illucens	-8,682005626	115,16899
Hermetia_illucens	33,21273926	-97,1453979
Hermetia_illucens	25,7678338	-100,2432002
Hermetia_illucens	38,64716667	-121,7407133
Hermetia_illucens	23,2261821	87,06801027
Hermetia_illucens	32,22555055	-110,9325306
Hermetia_illucens	32,87628172	-97,27878574
Hermetia_illucens	25,01649167	121,4542833
Hermetia_illucens	38,69895582	-121,2811939
Hermetia_illucens	36,77950556	126,46875
Hermetia_illucens	42,476971	-71,336545
Hermetia_illucens	32,55719969	-117,0651424
Hermetia_illucens	30,10371039	-98,42612634
Hermetia_illucens	25,03944397	121,5875015
Hermetia_illucens	30,04398852	-98,10339477
Hermetia_illucens	34,29194871	-85,80233985
Hermetia_illucens	42,1574555	2,911745
Hermetia_illucens	34,1093274	-118,074842
Hermetia_illucens	22,12773305	-100,9433763
Hermetia_illucens	41,4670485	-81,68774519
Hermetia_illucens	10,4558359	77,5241593
Hermetia_illucens	36,99434662	-91,30457306
Hermetia_illucens	13,14471833	77,48399333
Hermetia_illucens	33,7616761	-101,9326902
Hermetia_illucens	37,31107176	-121,7897271
Hermetia_illucens	34,02448273	-118,4921265
Hermetia_illucens	25,07801117	121,54933
Hermetia_illucens	36,020316	126,9840754
Hermetia_illucens	44,79279118	-0,578647368
Hermetia_illucens	22,59825043	120,337679
Hermetia_illucens	33,84386553	-118,4897826
Hermetia_illucens	33,98465779	-118,4307663
Hermetia_illucens	22,64087667	120,5954783
Hermetia_illucens	25,1080945	121,857155
Hermetia_illucens	32,71765069	-79,95935318
Hermetia_illucens	22,4284407	114,0366625
Hermetia_illucens	37,32894167	-121,952225
Hermetia_illucens	13,37122705	103,8503611
Hermetia_illucens	-12,89938667	-38,32366667
Hermetia_illucens	40,2733752	18,0531688
Hermetia_illucens	40,72445357	-73,98199948
Hermetia_illucens	36,6425061	-93,25628819
Hermetia_illucens	32,83983378	-96,82033164
Hermetia_illucens	33,393019	-97,08366481
Hermetia_illucens	35,686645	-97,51902833
Hermetia_illucens	44,62981319	10,92901479
Hermetia_illucens	43,86617127	10,48554132
Hermetia_illucens	1,3553794	103,8677444
Hermetia_illucens	20,71410707	-105,3027101
Hermetia_illucens	40,66348662	22,94957586
Hermetia_illucens	41,68178833	-72,73107167
Hermetia_illucens	36,8128902	126,1551813
Hermetia_illucens	24,80783333	120,969955
Hermetia_illucens	30,63916667	-87,82888889
Hermetia_illucens	34,96239471	-89,98969269
Hermetia_illucens	-17,62673667	-149,6092217
Hermetia_illucens	32,7494988	-117,2470353
Hermetia_illucens	33,42193015	-101,8625951
Hermetia_illucens	-27,598659	152,8482813
Hermetia_illucens	19,52073244	-96,94354013
Hermetia_illucens	-27,57220354	152,8539035
Hermetia_illucens	40,68820333	-73,954055
Hermetia_illucens	-27,53668563	152,8737845
Hermetia_illucens	33,45475332	-101,9645279
Hermetia_illucens	38,97558429	-76,1176732
Hermetia_illucens	25,1154945	121,5200283
Hermetia_illucens	40,98058667	13,98670833
Hermetia_illucens	37,9826666	23,7054602
Hermetia_illucens	30,31848667	-97,67907833
Hermetia_illucens	38,27795333	-97,40473833
Hermetia_illucens	36,0197601	-78,88874
Hermetia_illucens	23,6207986	120,2612891
Hermetia_illucens	23,6983782	120,5393628
Hermetia_illucens	13,5018907	120,95412
Hermetia_illucens	33,9009713	-118,2346754
Hermetia_illucens	51,0805334	4,482912612
Hermetia_illucens	22,656655	120,2754607
Hermetia_illucens	35,88520627	-78,66006746
Hermetia_illucens	41,61955751	2,67608352
Hermetia_illucens	45,70082459	13,72215022
Hermetia_illucens	13,64165	-88,79161167
Hermetia_illucens	13,96813832	-86,92998627
Hermetia_illucens	34,08990261	-118,354163
Hermetia_illucens	45,98591775	-1,09492983
Hermetia_illucens	41,63477037	2,704795519
Hermetia_illucens	33,7863121	-84,30919647
Hermetia_illucens	38,9780088	-77,0584926
Hermetia_illucens	18,591377	73,732143
Hermetia_illucens	40,44650851	-4,080578268
Hermetia_illucens	35,91290842	-79,07412108
Hermetia_illucens	35,0843859	-106,650422
Hermetia_illucens	38,72434	-76,79258522
Hermetia_illucens	19,44609172	-96,94458601
Hermetia_illucens	38,78164167	-77,80186333
Hermetia_illucens	-7,39854246	-35,10872995
Hermetia_illucens	45,693591	11,431409
Hermetia_illucens	38,58797014	-121,3580668
Hermetia_illucens	37,75278779	-122,4118202
Hermetia_illucens	34,16180235	-80,89542054
Hermetia_illucens	35,31162167	-120,6873867
Hermetia_illucens	34,52389588	-78,14681529
Hermetia_illucens	30,15576117	-92,08093883
Hermetia_illucens	40,75150031	-74,02934445
Hermetia_illucens	35,50969767	-82,37832061
Hermetia_illucens	43,07087584	12,61480283
Hermetia_illucens	18,98248016	-99,10278265
Hermetia_illucens	35,62266038	-78,75572352
Hermetia_illucens	38,7295066	-120,7976362
Hermetia_illucens	34,02398271	-118,4267347
Hermetia_illucens	32,80442994	-117,009279
Hermetia_illucens	17,1248962	121,614719
Hermetia_illucens	34,0376574	-118,2117206
Hermetia_illucens	47,61258028	-122,2888261
Hermetia_illucens	37,0402196	-78,48357517
Hermetia_illucens	42,10810165	2,898240974
Hermetia_illucens	41,01145554	29,04059792
Hermetia_illucens	37,76939667	-122,195595
Hermetia_illucens	47,10351944	-1,266379952
Hermetia_illucens	41,1523257	-8,6381422
Hermetia_illucens	38,57570648	-121,4886246
Hermetia_illucens	25,02510283	121,5078883
Hermetia_illucens	43,18044227	6,045100428
Hermetia_illucens	25,07859589	121,5971353
Hermetia_illucens	25,07514	121,4892731
Hermetia_illucens	12,98887022	77,66242895
Hermetia_illucens	32,85878	-97,08601383
Hermetia_illucens	34,74586105	-92,30236816
Hermetia_illucens	34,19558922	-118,8477178
Hermetia_illucens	35,87362411	-79,02837364
Hermetia_illucens	35,62413988	-78,6598777
Hermetia_illucens	32,95927086	-96,7439896
Hermetia_illucens	35,60499961	-82,57692695
Hermetia_illucens	35,49538	-82,60445
Hermetia_illucens	32,97767669	-96,62888438
Hermetia_illucens	-12,54686913	130,8162974
Hermetia_illucens	18,78211681	-99,20204176
Hermetia_illucens	30,261957	-97,52867865
Hermetia_illucens	30,29537017	-97,54976344
Hermetia_illucens	39,148479	-84,51462
Hermetia_illucens	45,88763242	10,83951415
Hermetia_illucens	-12,070166	-69,493811
Hermetia_illucens	40,41564317	-79,95808604
Hermetia_illucens	29,01138306	113,0128021
Hermetia_illucens	39,51643632	-119,814896
Hermetia_illucens	40,77275007	-8,697431925
Hermetia_illucens	0,052995	-78,842232
Hermetia_illucens	34,1064982	-118,3157702
Hermetia_illucens	32,18633213	-94,94236494
Hermetia_illucens	-7,130957604	107,4184265
Hermetia_illucens	36,163375	-86,7761
Hermetia_illucens	42,44622286	-71,47529385
Hermetia_illucens	38,97727694	-77,35704296
Hermetia_illucens	39,32063465	-76,65333777
Hermetia_illucens	38,18778108	-76,42679749
Hermetia_illucens	8,6587742	-79,8711587
Hermetia_illucens	40,73000457	-73,95740069
Hermetia_illucens	40,8433603	-73,42110321
Hermetia_illucens	38,33415016	-122,6802374
Hermetia_illucens	31,7991834	-85,9437203
Hermetia_illucens	40,20980114	-75,27926195
Hermetia_illucens	36,00029755	-84,01980591
Hermetia_illucens	36,53292084	-119,5491791
Hermetia_illucens	35,78002167	-78,82373
Hermetia_illucens	45,5051179	-122,624086
Hermetia_illucens	38,97181333	-95,24573667
Hermetia_illucens	39,3462166	22,97392183
Hermetia_illucens	-34,6116544	-58,4416334
Hermetia_illucens	34,035675	-83,91105
Hermetia_illucens	35,78054337	-83,60175816
Hermetia_illucens	45,48552205	-122,5729722
Hermetia_illucens	43,57749939	6,493888855
Hermetia_illucens	33,50640607	-101,9263913
Hermetia_illucens	40,81479195	-124,046736
Hermetia_illucens	37,29848933	-121,7623104
Hermetia_illucens	-7,35633564	108,2223663
Hermetia_illucens	39,7212249	-8,778575
Hermetia_illucens	41,24669708	14,06719336
Hermetia_illucens	38,05643034	-76,64845567
Hermetia_illucens	43,5807	10,43511333
Hermetia_illucens	45,6832373	11,2246584
Hermetia_illucens	44,40261333	8,941713333
Hermetia_illucens	25,04022388	121,4312383
Hermetia_illucens	40,85155027	-80,11712911
Hermetia_illucens	37,4581579	128,1458372
Hermetia_illucens	39,33191667	-77,34365
Hermetia_illucens	40,76863169	-73,93609466
Hermetia_illucens	38,50657208	-122,4632653
Hermetia_illucens	2,52818903	101,815122
Hermetia_illucens	-19,88841698	-43,91764258
Hermetia_illucens	31,2958512	-86,4944272
Hermetia_illucens	22,98675931	120,2292698
Hermetia_illucens	22,2097154	120,6860835
Hermetia_illucens	43,5809303	1,215849118
Hermetia_illucens	46,0741055	14,58393833
Hermetia_illucens	39,31193667	-76,52265333
Hermetia_illucens	33,87542	-118,2934417
Hermetia_illucens	45,00955357	-0,31084814
Hermetia_illucens	29,36281586	113,1389923
Hermetia_illucens	48,8121335	2,484173711
Hermetia_illucens	31,76185443	35,21419812
Hermetia_illucens	-3,10214134	-59,97557984
Hermetia_illucens	39,86552833	116,2405167
Hermetia_illucens	40,778295	-73,96230333
Hermetia_illucens	39,10089999	-75,51164593
Hermetia_illucens	40,19141254	-80,04709395
Hermetia_illucens	-15,72944238	-47,85870566
Hermetia_illucens	40,01379013	-75,19093323
Hermetia_illucens	34,12941462	-118,0985044
Hermetia_illucens	33,555951	-101,863511
Hermetia_illucens	46,10370327	11,2119926
Hermetia_illucens	36,92444667	-121,755805
Hermetia_illucens	45,13942476	1,153562316
Hermetia_illucens	19,91053	82,43892
Hermetia_illucens	33,179425	-97,120225
Hermetia_illucens	14,64302496	121,0682729
Hermetia_illucens	34,10838333	-117,8300333
Hermetia_illucens	38,80714167	-90,80178833
Hermetia_illucens	40,38092833	-75,27514667
Hermetia_illucens	37,86306345	15,21932116
Hermetia_illucens	38,64792	-90,31096667
Hermetia_illucens	45,64533086	0,177066344
Hermetia_illucens	20,6842849	-88,5677826
Hermetia_illucens	46,25324356	-1,491343679
Hermetia_illucens	47,440591	-0,217616
Hermetia_illucens	10,326025	-75,40477551
Hermetia_illucens	44,87470333	-123,030525
Hermetia_illucens	30,44290333	-91,14420283
Hermetia_illucens	29,93695545	-90,08293491
Hermetia_illucens	36,16212415	-79,80616808
Hermetia_illucens	17,0156995	96,1049957
Hermetia_illucens	40,237119	-76,844999
Hermetia_illucens	-8,752659723	115,1695001
Hermetia_illucens	30,36944962	-90,07180023
Hermetia_illucens	37,25893278	-1,840484258
Hermetia_illucens	32,78205938	-97,30137733
Hermetia_illucens	38,0153	-122,5166083
Hermetia_illucens	22,3025771	114,2905667
Hermetia_illucens	30,38150215	-90,10165405
Hermetia_illucens	34,16109352	-118,1248763
Hermetia_illucens	34,227937	-118,232851
Hermetia_illucens	-27,58637267	153,0070376
Hermetia_illucens	27,30182	-108,885405
Hermetia_illucens	44,5906768	-123,2674042
Hermetia_illucens	24,90283807	121,5520985
Hermetia_illucens	34,54830495	-119,9490084
Hermetia_illucens	-12,30715421	130,9684898
Hermetia_illucens	17,70862198	73,98145294
Hermetia_illucens	24,163048	120,573167
Hermetia_illucens	25,2271095	121,6426698
Hermetia_illucens	9,433197975	-84,16526031
Hermetia_illucens	-1,104544401	-76,7313385
Hermetia_illucens	36,7216477	-4,361857921
Hermetia_illucens	3,4225087	-76,4926135
Hermetia_illucens	-27,18895777	153,0262034
Hermetia_illucens	7,789695911	-76,6464774
Hermetia_illucens	35,3256469	-94,3016006
Hermetia_illucens	22,26788973	114,2381377
Hermetia_illucens	39,0366535	-77,01539833
Hermetia_illucens	-33,88538846	151,0329537
Hermetia_illucens	37,37469444	-122,0572139
Hermetia_illucens	31,3177255	-82,2447245
Hermetia_illucens	39,77140623	-121,8145362
Hermetia_illucens	40,42052415	-79,84654583
Hermetia_illucens	24,42841167	118,2419083
Hermetia_illucens	-27,495457	152,941815
Hermetia_illucens	30,33236885	-95,47966766
Hermetia_illucens	31,44823731	-94,78406863
Hermetia_illucens	30,63570333	-97,66623
Hermetia_illucens	-34,71304434	-58,73809998
Hermetia_illucens	9,321901	123,3079246
Hermetia_illucens	-19,85880093	-43,96405233
Hermetia_illucens	-5,364806667	-49,02480667
Hermetia_illucens	-23,544025	-46,67379667
Hermetia_illucens	13,49159632	144,8458366
Hermetia_illucens	24,0695959	120,5470703
Hermetia_illucens	13,53039205	144,9203251
Hermetia_illucens	34,96460951	-85,37548253
Hermetia_illucens	26,629275	-81,58708833
Hermetia_illucens	20,65221421	-87,0758725
Hermetia_illucens	-7,322282205	112,4251984
Hermetia_illucens	-19,06747064	-51,54883705
Hermetia_illucens	0,25824288	-79,43713401
Hermetia_illucens	-37,556554	175,922867
Hermetia_illucens	-23,06234234	150,714257
Hermetia_illucens	6,416133	2,342617
Hermetia_illucens	32,95983833	-117,2613133
Hermetia_illucens	45,92592564	-1,008245051
Hermetia_illucens	4,170897713	73,51314984
Hermetia_illucens	40,30965817	14,94665231
Hermetia_illucens	-27,19516833	152,9455883
Hermetia_illucens	-34,59477287	-58,48278981
Hermetia_illucens	-27,43798667	152,9985
Hermetia_illucens	22,8961843	120,5250024
Hermetia_illucens	-25,5142746	-49,30041885
Hermetia_illucens	-36,75779007	174,5610487
Hermetia_illucens	-36,9900561	175,8515134
Hermetia_illucens	4,4552045	101,2187791
Hermetia_illucens	25,13709535	121,501061
Hermetia_illucens	-37,1556579	175,8789349
Hermetia_illucens	-33,9425796	151,2668409
Hermetia_illucens	25,91282167	-109,1708133
Hermetia_illucens	-27,40395552	153,0789558
Hermetia_illucens	-36,87267009	174,826816
Hermetia_illucens	-36,90208385	174,9478748
Hermetia_illucens	-36,63480974	174,7355385
Hermetia_illucens	43,81757518	15,58465286
Hermetia_illucens	-37,78129879	144,9539062
Hermetia_illucens	-33,34624364	-70,67158911
Hermetia_illucens	-33,9497273	18,8610051
Hermetia_illucens	-33,4462138	-70,6030904
Hermetia_illucens	-2,151649952	-79,95756531
Hermetia_illucens	20,66955927	-87,04193241
Hermetia_illucens	37,20253069	-121,8114002
Hermetia_illucens	3,7639122	100,9914538
Hermetia_illucens	-30,6816062	-51,39503957
Hermetia_illucens	-25,65588386	28,22917469
Hermetia_illucens	-27,06689071	152,9547594
Hermetia_illucens	-32,66544091	-62,19735871
Hermetia_illucens	-33,89983684	-53,53069065
Hermetia_illucens	-33,88026968	151,223364
Hermetia_illucens	34,07353883	-118,1051472
Hermetia_illucens	-11,97143171	-77,05486947
Hermetia_illucens	15,67160881	73,7327539
Hermetia_illucens	-23,47988694	147,6900071
Hermetia_illucens	-38,15394087	176,2198494
Hermetia_illucens	6,15792	-75,63418
Hermetia_illucens	-34,85808347	-56,15691421
Hermetia_illucens	-33,68425567	151,2311297
Hermetia_illucens	-36,89673363	174,8948717
Hermetia_illucens	-36,791707	174,707227
Hermetia_illucens	-37,6839248	176,1407467
Hermetia_illucens	3,826393827	100,9455767
Hermetia_illucens	-33,84798862	151,3594989
Hermetia_illucens	-8,587222099	115,2683334
Hermetia_illucens	-8,843055725	115,1280518
Hermetia_illucens	-36,92772958	174,6391691
Hermetia_illucens	30,35667364	-97,58860087
Hermetia_illucens	23,46315745	120,2495885
Hermetia_illucens	-26,07814464	28,19357734
Hermetia_illucens	29,3109559	-98,4998551
Hermetia_illucens	-6,309232656	106,8219776
Hermetia_illucens	13,65416683	100,4693612
Hermetia_illucens	34,1642581	72,3054148
Hermetia_illucens	10,2749682	-84,8255097
Hermetia_illucens	-24,9618815	-65,4867389
Hermetia_illucens	-36,81665	174,79567
Hermetia_illucens	-26,87774909	152,9585409
Hermetia_illucens	41,74109	-72,7025084
Hermetia_illucens	-33,879245	151,1604526
Hermetia_illucens	25,00159534	121,538347
Hermetia_illucens	-8,503679359	115,2537704
Hermetia_illucens	-9,594611667	-35,73031667
Hermetia_illucens	-12,999	-38,51840333
Hermetia_illucens	-1,405346686	-78,39573048
Hermetia_illucens	13,0595365	80,2424792
Hermetia_illucens	-39,04328617	174,2995012
Hermetia_illucens	-11,00722347	-66,07218323
Hermetia_illucens	43,34921901	-1,8078725
Hermetia_illucens	21,52588654	-158,0379486
Hermetia_illucens	37,62715007	-122,0426904
Hermetia_illucens	-33,86044909	18,53948051
Hermetia_illucens	-8,757105456	121,8529737
Hermetia_illucens	31,13875168	121,437464
Hermetia_illucens	9,573092884	99,96069324
Hermetia_illucens	-38,33354262	175,1567937
Hermetia_illucens	37,27678759	-121,9191084
Hermetia_illucens	-34,5929097	-58,4158894
Hermetia_illucens	-31,93191593	152,4138801
Hermetia_illucens	0,176325	-79,41626167
Hermetia_illucens	2,861781496	101,9093863
Hermetia_illucens	34,17994308	-118,5423126
Hermetia_illucens	-36,80727787	174,9859175
Hermetia_illucens	46,49459076	11,3460741
Hermetia_illucens	36,79745955	-3,911673588
Hermetia_illucens	11,1414695	-74,11522783
Hermetia_illucens	-37,48602449	175,1566088
Hermetia_illucens	20,87650996	-156,4575042
Hermetia_illucens	-37,86014207	175,7533688
Hermetia_illucens	-7,771732387	110,2153713
Hermetia_illucens	-15,36999246	28,31571617
Hermetia_illucens	9,993770916	-84,68171731
Hermetia_illucens	-36,89102998	174,9132977
Hermetia_illucens	-34,3717288	-58,6880906
Hermetia_illucens	6,269901667	-75,56469833
Hermetia_illucens	40,642656	-73,968376
Hermetia_illucens	-3,007499933	-59,93999863
Hermetia_illucens	-33,85850732	151,1813676
Hermetia_illucens	22,42761023	113,9422249
Hermetia_illucens	23,6885921	121,4624526
Hermetia_illucens	-21,1640579	-47,8589365
Hermetia_illucens	7,090636167	79,92025
Hermetia_illucens	30,24160564	-92,04560237
Hermetia_illucens	-7,891813524	110,2641234
Hermetia_illucens	7,27074	80,573202
Hermetia_illucens	-1,0355	-77,66539667
Hermetia_illucens	25,79842167	-100,3066617
Hermetia_illucens	33,19704228	-87,51269097
Hermetia_illucens	36,20600052	-96,2051349
Hermetia_illucens	12,99868315	80,25489754
Hermetia_illucens	32,84803155	-97,47441596
Hermetia_illucens	-28,4267	32,187
Hermetia_illucens	19,01317693	-97,0315065
Hermetia_illucens	23,71595204	120,4176077
Hermetia_illucens	39,33130278	-76,63033056
Hermetia_illucens	24,86199667	121,5510033
Hermetia_illucens	22,315035	114,2658692
Hermetia_illucens	-27,06045023	153,0673571
Hermetia_illucens	-33,38579987	18,91118742
Hermetia_illucens	10,55340556	-83,50854444
Hermetia_illucens	22,50705048	114,0687975
Hermetia_illucens	29,5238676	-82,4252887
Hermetia_illucens	5,3576917	100,3015894
Hermetia_illucens	-32,15436647	18,60353222
Hermetia_illucens	40,69632176	-73,9986968
Hermetia_illucens	7,229794	80,115947
Hermetia_illucens	-36,8122664	174,7181408
Hermetia_illucens	41,20289667	-73,639825
Hermetia_illucens	5,457547665	100,207962
Hermetia_illucens	8,952077314	-79,73013919
Hermetia_illucens	-37,6828025	176,2538339
Hermetia_illucens	44,05406	-123,074528
Hermetia_illucens	22,2275238	114,1130066
Hermetia_illucens	30,30329669	-97,72466003
Hermetia_illucens	3,036944444	101,5844444
Hermetia_illucens	30,53245234	-84,36692817
Hermetia_illucens	7,285928	80,698074
Hermetia_illucens	6,917386667	79,934455
Hermetia_illucens	8,125398	79,70495
Hermetia_illucens	-0,996020198	-77,81367493
Hermetia_illucens	-38,7245985	-62,2312759
Hermetia_illucens	33,92704375	-118,2385188
Hermetia_illucens	35,72377846	-0,560600517
Hermetia_illucens	22,45098257	114,064391
Hermetia_illucens	39,88977083	-121,8322495
Hermetia_illucens	-8,03063736	110,5071078
Hermetia_illucens	38,44078827	-77,1341629
Hermetia_illucens	44,19488262	4,148169421
Hermetia_illucens	31,57666039	-97,15412987
Hermetia_illucens	23,75253236	120,6374067
Hermetia_illucens	30,83764127	-97,30510566
Hermetia_illucens	20,52024294	-87,2370012
Hermetia_illucens	33,96738333	-118,0214528
Hermetia_illucens	23,70718232	120,4510885
Hermetia_illucens	22,3879517	114,2007145
Hermetia_illucens	10,68397143	-61,50285314
Hermetia_illucens	39,03553197	-85,88383518
Hermetia_illucens	29,80361548	-97,9142051
Hermetia_illucens	-33,85699444	151,1389917
Hermetia_illucens	23,33248289	88,64304799
Hermetia_illucens	-20,49899167	-54,61197833
Hermetia_illucens	8,502770462	-79,95638518
Hermetia_illucens	34,15391444	-79,83997908
Hermetia_illucens	4,510241985	-73,34998322
Hermetia_illucens	32,74809286	-117,0088337
Hermetia_illucens	32,4720767	-97,31951747
Hermetia_illucens	22,4106606	114,273174
Hermetia_illucens	-27,51752	153,019975
Hermetia_illucens	22,32051428	-159,5664164
Hermetia_illucens	7,764529111	-80,35948534
Hermetia_illucens	-31,66165753	-60,76080923
Hermetia_illucens	32,38851213	-94,10344452
Hermetia_illucens	25,2643138	121,5832946
Hermetia_illucens	30,320843	-92,12323355
Hermetia_illucens	37,26471636	-121,812378
Hermetia_illucens	3,13420396	101,5919519
Hermetia_illucens	29,957355	-97,32267833
Hermetia_illucens	-36,949919	-73,059964
Hermetia_illucens	34,11438333	-118,1444555
Hermetia_illucens	-32,8221636	151,4890378
Hermetia_illucens	32,91163621	-85,83299576
Hermetia_illucens	7,799009	98,336777
Hermetia_illucens	22,28307606	114,1381783
Hermetia_illucens	-12,76309	143,286334
Hermetia_illucens	-31,618743	-60,701436
Hermetia_illucens	33,87663131	-118,2155496
Hermetia_illucens	38,75639714	-121,386794
Hermetia_illucens	32,94815833	-96,690545
Hermetia_illucens	20,52209688	-100,3879865
Hermetia_illucens	23,46657944	120,4831009
Hermetia_illucens	33,62755557	-80,88514768
Hermetia_illucens	29,7604267	-95,3698028
Hermetia_illucens	6,163472167	-75,57856667
Hermetia_illucens	-24,0038771	151,1960155
Hermetia_illucens	40,71825152	-8,064021505
Hermetia_illucens	20,66058934	-101,3283259
Hermetia_illucens	33,90015081	-84,18333253
Hermetia_illucens	24,78917885	120,9906769
Hermetia_illucens	-7,626018964	-72,673833
Hermetia_illucens	33,70332424	-117,9416616
Hermetia_illucens	36,159375	-80,35427833
Hermetia_illucens	22,21868667	114,2093717
Hermetia_illucens	25,77164841	-100,3208542
Hermetia_illucens	-21,97697797	-47,88687397
Hermetia_illucens	36,97431667	-121,9828633
Hermetia_illucens	20,34879303	-102,8635559
Hermetia_illucens	35,25566001	-81,05803498
Hermetia_illucens	20,85114759	-86,90469224
Hermetia_illucens	3,139003	101,686855
Hermetia_illucens	19,8909323	82,6795647
Hermetia_illucens	37,04342167	-7,971946667
Hermetia_illucens	34,88231333	-86,00858333
Hermetia_illucens	30,24563	-97,78492
Hermetia_illucens	-32,3299051	115,8193562
Hermetia_illucens	40,4394455	-79,94805908
Hermetia_illucens	25,66306333	-100,4033583
Hermetia_illucens	-23,37087574	150,404319
Hermetia_illucens	34,240448	-81,45941162
Hermetia_illucens	34,68430676	-81,1142782
Hermetia_illucens	9,352886234	-79,9027561
Hermetia_illucens	33,78167167	-84,37503
Hermetia_illucens	-27,6020099	151,9576721
Hermetia_illucens	31,689904	34,883893
Hermetia_illucens	12,92828667	77,67954167
Hermetia_illucens	35,71970754	-78,68716082
Hermetia_illucens	7,247491667	80,59722167
Hermetia_illucens	26,44029914	127,7686817
Hermetia_illucens	24,128625	120,8411783
Hermetia_illucens	33,73165147	-84,3530027
Hermetia_illucens	19,56918315	-96,92423305
Hermetia_illucens	30,01161945	-90,05709717
Hermetia_illucens	48,98097865	2,538874161
Hermetia_illucens	39,47023041	-87,40015851
Hermetia_illucens	47,23157851	-122,9190655
Hermetia_illucens	31,85663174	-86,64192663
Hermetia_illucens	41,22113048	-73,64329457
Hermetia_illucens	29,74888335	-95,60098895
Hermetia_illucens	24,62678667	120,819695
Hermetia_illucens	35,3917552	-80,27731862
Hermetia_illucens	33,5688375	-84,09974358
Hermetia_illucens	41,92655002	-8,807856068
Hermetia_illucens	2,703735	101,912685
Hermetia_illucens	25,07021383	121,5212083
Hermetia_illucens	19,70595	-101,194982
Hermetia_illucens	-35,264122	149,083521
Hermetia_illucens	23,6141777	120,3321915
Hermetia_illucens	-6,255568738	106,6812774
Hermetia_illucens	37,9664917	23,78603363
Hermetia_illucens	38,26678333	140,842225
Hermetia_illucens	38,051973	-122,2269839
Hermetia_illucens	35,00985	-85,36470833
Hermetia_illucens	33,79417335	-118,1202268
Hermetia_illucens	29,61772886	-82,32681641
Hermetia_illucens	-0,471111111	-76,45888889
Hermetia_illucens	19,80574824	-104,1357473
Hermetia_illucens	30,20399404	-98,08011993
Hermetia_illucens	38,55265045	-121,5103836
Hermetia_illucens	33,76434032	-84,29439671
Hermetia_illucens	6,199616555	-75,57659268
Hermetia_illucens	25,66567246	-100,2682353
Hermetia_illucens	6,65889855	125,3811078
Hermetia_illucens	-0,9482193	-77,8627008
Hermetia_illucens	34,17406176	-118,366251
Hermetia_illucens	-3,076111078	-59,98305511
Hermetia_illucens	43,66024667	7,150327833
Hermetia_illucens	22,9888372	87,0068294
Hermetia_illucens	32,7516363	-96,8659262
Hermetia_illucens	11,9782695	121,9151494
Hermetia_illucens	53,94525593	-3,081139591
Hermetia_illucens	14,63364638	-90,00164404
Hermetia_illucens	12,99294844	80,23601521
Hermetia_illucens	44,88484955	-0,28601864
Hermetia_illucens	45,52791902	13,59118504
Hermetia_illucens	19,81941034	-104,2431268
Hermetia_illucens	48,79825062	2,357136263
Hermetia_illucens	30,39094955	-97,76151102
Hermetia_illucens	11,321726	-73,971026
Hermetia_illucens	-0,336038202	-79,7580719
Hermetia_illucens	41,912525	12,28770833
Hermetia_illucens	18,66825833	-99,18505833
Hermetia_illucens	46,68101333	11,07025
Hermetia_illucens	-34,49255539	-58,47995639
Hermetia_illucens	38,938975	-76,99345333
Hermetia_illucens	41,32266982	2,103580087
Hermetia_illucens	32,62428182	-97,32792158
Hermetia_illucens	9,511118227	-75,58709374
Hermetia_illucens	45,48261459	-122,6767843
Hermetia_illucens	38,02372221	-121,2825399
Hermetia_illucens	35,39366615	-79,27456431
Hermetia_illucens	14,79400253	120,9314728
Hermetia_illucens	-19,282777	146,800833
Hermetia_illucens	29,77821261	-81,97529146
Hermetia_illucens	31,90408282	34,80939666
Hermetia_illucens	43,70172882	7,13932085
Hermetia_illucens	16,9628329	-99,0924606
Hermetia_illucens	20,89795084	-89,65831183
Hermetia_illucens	38,87925215	-77,00187229
Hermetia_illucens	13,695142	-89,252209
Hermetia_illucens	30,46497077	-87,17249206
Hermetia_illucens	30,16447242	-97,18282111
Hermetia_illucens	34,2828857	-78,13518145
Hermetia_illucens	23,59542563	120,5966835
Hermetia_illucens	10,31787968	9,819991112
Hermetia_illucens	30,42325278	-97,61941164
Hermetia_illucens	7,080807037	125,6018187
Hermetia_illucens	8,589977614	123,3402509
Hermetia_illucens	45,51519012	-73,55973816
Hermetia_illucens	6,244502598	-75,55154231
Hermetia_illucens	13,07046868	80,27242643
Hermetia_illucens	14,65940377	121,13866
Hermetia_illucens	48,78333282	2,469444513
Hermetia_illucens	23,1959695	120,1509283
Hermetia_illucens	39,17549529	26,5031047
Hermetia_illucens	24,52032671	121,8325192
Hermetia_illucens	24,59451882	121,0963736
Hermetia_illucens	1,402688333	103,9697033
Hermetia_illucens	33,99254167	-118,4091117
Hermetia_illucens	30,312823	-97,69846
Hermetia_illucens	25,76615824	-100,4365271
Hermetia_illucens	6,882321098	-73,41340754
Hermetia_illucens	20,04021661	-100,7239071
Hermetia_illucens	32,83616333	-117,2297367
Hermetia_illucens	10,52281703	76,19458061
Hermetia_illucens	20,39027786	-102,9280548
Hermetia_illucens	29,51228333	-98,43075562
Hermetia_illucens	32,44088963	-97,10169958
Hermetia_illucens	15,86251333	-97,0666195
Hermetia_illucens	33,32019759	-82,00664261
Hermetia_illucens	31,60499494	120,7355059
Hermetia_illucens	34,99798029	-92,50305869
Hermetia_illucens	32,66815171	-117,1532621
Hermetia_illucens	23,7538183	90,36904022
Hermetia_illucens	33,73361167	-117,9188533
Hermetia_illucens	13,2659893	-59,63965988
Hermetia_illucens	20,67738667	-87,0743945
Hermetia_illucens	37,17260742	-7,50061512
Hermetia_illucens	37,60654868	-120,8229264
Hermetia_illucens	23,87109756	120,9234238
Hermetia_illucens	25,71430137	-100,4110637
Hermetia_illucens	-35,44062	149,1274133
Hermetia_illucens	35,99081167	-78,91422167
Hermetia_illucens	-6,338769823	145,8847185
Hermetia_illucens	33,67191333	-117,9262417
Hermetia_illucens	25,11675958	121,7258828
Hermetia_illucens	34,01343659	-117,7039353
Hermetia_illucens	46,65561728	15,52184969
Hermetia_illucens	42,11076804	2,977433155
Hermetia_illucens	40,1546708	18,01558246
Hermetia_illucens	31,195705	121,3089533
Hermetia_illucens	45,0983167	1,223958
Hermetia_illucens	9,302713252	76,57153901
Hermetia_illucens	18,526227	-69,9997291
Hermetia_illucens	45,34855527	14,31225368
Hermetia_illucens	24,26692772	120,5596313
Hermetia_illucens	41,2495421	14,3323696
Hermetia_illucens	-4,67101598	29,62376308
Hermetia_illucens	24,80791375	-107,4597178
Hermetia_illucens	35,61165918	-78,69854033
Hermetia_illucens	37,68634033	-94,49732208
Hermetia_illucens	45,46759415	10,47941494
Hermetia_illucens	45,53716486	-122,6688189
Hermetia_illucens	40,81962119	0,50311964
Hermetia_illucens	4,296728222	117,890811
Hermetia_illucens	24,99104421	121,6604965
Hermetia_illucens	40,34717747	23,01365111
Hermetia_illucens	-22,91950124	-43,26799296
Hermetia_illucens	24,75346456	121,6339174
Hermetia_illucens	48,79692966	2,32379213
Hermetia_illucens	48,66414386	2,526398557
Hermetia_illucens	40,66066698	-73,97317045
Hermetia_illucens	18,94021905	-99,26097868
Hermetia_illucens	7,2692773	80,6049229
Hermetia_illucens	47,92238535	1,966219749
Hermetia_illucens	48,71408073	2,216919133
Hermetia_illucens	-8,606664025	115,2807894
Hermetia_illucens	-8,71324227	115,0652667
Hermetia_illucens	1,690230434	7,441524714
Hermetia_illucens	47,23986816	-1,581567645
Hermetia_illucens	42,1898146	14,2199462
Hermetia_illucens	-8,443807022	115,3766414
Hermetia_illucens	-8,480944979	115,3865343
Hermetia_illucens	29,7174125	-95,33234032
Hermetia_illucens	12,09932899	75,23501587
Hermetia_illucens	12,93791258	80,20667788
Hermetia_illucens	34,90127449	-82,28470103
Hermetia_illucens	-36,92220855	174,6597491
Hermetia_illucens	24,94806648	121,5004191
Hermetia_illucens	33,46503016	-91,98140434
Hermetia_illucens	35,25731429	-120,6659798
Hermetia_illucens	11,46986447	-85,81668969
Hermetia_illucens	14,61424459	-89,99450509
Hermetia_illucens	-0,837482217	-75,58187448
Hermetia_illucens	39,63042831	19,88419724
Hermetia_illucens	35,147839	-89,984961
Hermetia_illucens	41,03824234	-8,351473808
Hermetia_illucens	43,68673188	7,117417976
Hermetia_illucens	36,24903947	-82,25644945
Hermetia_illucens	38,40054167	-122,4210028
Hermetia_illucens	45,6405414	-122,6204002
Hermetia_illucens	43,1109229	5,9399073
Hermetia_illucens	-8,709377778	115,174125
Hermetia_illucens	43,86876738	-0,640719536
Hermetia_illucens	24,81498377	121,1304095
Hermetia_illucens	30,2855398	78,00715243
Hermetia_illucens	43,0260933	13,8549973
Hermetia_illucens	37,35478833	-5,976583333
Hermetia_illucens	39,69328648	-8,330514642
Hermetia_illucens	45,03706036	13,74349952
Hermetia_illucens	21,0793045	-89,499532
Hermetia_illucens	39,00953667	-77,00685833
Hermetia_illucens	45,72049005	0,26742108
Hermetia_illucens	39,06642532	-76,96944427
Hermetia_illucens	33,81287833	-84,23417833
Hermetia_illucens	39,08573913	-84,47422389
Hermetia_illucens	33,598675	-84,33370833
Hermetia_illucens	25,63230705	-100,2761765
Hermetia_illucens	44,4807464	11,25119442
Hermetia_illucens	37,18663811	-80,53728827
Hermetia_illucens	-33,31054688	26,51847076
Hermetia_illucens	21,506516	-104,881801
Hermetia_illucens	22,42536061	114,1839794
Hermetia_illucens	45,53196716	11,52205086
Hermetia_illucens	43,4083572	11,29037529
Hermetia_illucens	28,76431084	115,8280029
Hermetia_illucens	20,69914686	-103,9815071
Hermetia_illucens	30,81336667	-94,02397217
Hermetia_illucens	45,35823333	-122,83007
Hermetia_illucens	41,40214187	2,152879159
Hermetia_illucens	-3,400627851	38,36470176
Hermetia_illucens	32,85468131	-96,69104343
Hermetia_illucens	33,68949151	-84,43957062
Hermetia_illucens	19,9887244	72,733848
Hermetia_illucens	19,8041943	72,7495538
Hermetia_illucens	47,77029476	-122,3861402
Hermetia_illucens	-9,3924083	147,161809
Hermetia_illucens	45,6201407	9,020660258
Hermetia_illucens	21,77598763	72,16993713
Hermetia_illucens	46,45106	11,33892333
Hermetia_illucens	46,26735	-119,28975
Hermetia_illucens	17,0362551	-96,72875089
Hermetia_illucens	24,8128973	121,0394345
Hermetia_illucens	32,991975	35,6790601
Hermetia_illucens	38,60827283	-90,25466502
Hermetia_illucens	20,614223	-103,41167
Hermetia_illucens	34,05166558	-118,4401307
Hermetia_illucens	41,63737885	-0,901125287
Hermetia_illucens	-23,481808	-46,6783435
Hermetia_illucens	35,9008126	14,4896215
Hermetia_illucens	40,43143845	-75,33100891
Hermetia_illucens	25,00315285	121,4123611
Hermetia_illucens	39,76628451	19,74471382
Hermetia_illucens	32,572925	-117,0831305
Hermetia_illucens	25,67955523	-100,4579249
Hermetia_illucens	40,69824498	-73,92163116
Hermetia_illucens	46,3632603	6,4803848
Hermetia_illucens	45,1824076	5,719378379
Hermetia_illucens	26,306095	-80,173845
Hermetia_illucens	34,40010146	-119,309261
Hermetia_illucens	35,21896363	-106,616073
Hermetia_illucens	-22,6035222	-43,4356922
Hermetia_illucens	17,69528395	102,4555373
Hermetia_illucens	32,95171714	-117,058282
Hermetia_illucens	37,21059285	-80,40733695
Hermetia_illucens	12,97565249	77,68334201
Hermetia_illucens	45,38736218	14,4695543
Hermetia_illucens	36,10917598	-96,11848663
Hermetia_illucens	30,51273804	-90,99659125
Hermetia_illucens	39,69719407	-0,439704917
Hermetia_illucens	33,93190333	-83,85442167
Hermetia_illucens	43,51416779	-1,485277772
Hermetia_illucens	40,56212616	-74,12294769
Hermetia_illucens	36,56147976	136,6533358
Hermetia_illucens	-25,2070355	-50,9715935
Hermetia_illucens	13,0836602	77,60936556
Hermetia_illucens	41,42338181	2,199576616
Hermetia_illucens	20,17314148	85,68930054
Hermetia_illucens	31,08735283	-97,47110833
Hermetia_illucens	-22,9068467	-43,1728965
Hermetia_illucens	30,10928502	-99,49935917
Hermetia_illucens	38,59712167	-90,22000833
Hermetia_illucens	-1,451846004	-48,44513321
Hermetia_illucens	24,50715882	121,1143552
Hermetia_illucens	44,82132587	11,4518318
Hermetia_illucens	36,41456667	126,857175
Hermetia_illucens	-7,943570806	110,2189918
Hermetia_illucens	-1,424557457	-48,43908419
Hermetia_illucens	43,68344269	-0,051287844
Hermetia_illucens	39,85398737	-78,6027263
Hermetia_illucens	22,7152265	75,8895162
Hermetia_illucens	45,64154814	11,30622958
Hermetia_illucens	1,449450641	103,8332739
Hermetia_illucens	43,74821472	-0,656547248
Hermetia_illucens	32,98914667	-96,753625
Hermetia_illucens	34,1582305	-118,1562888
Hermetia_illucens	35,63468169	-78,87104514
Hermetia_illucens	-0,373911611	-75,72141648
Hermetia_illucens	38,89578563	-90,1723299
Hermetia_illucens	34,02956573	-117,4345975
Hermetia_illucens	45,58543676	9,709583893
Hermetia_illucens	33,86831712	-83,69292721
Hermetia_illucens	41,5335278	-8,7807381
Hermetia_illucens	35,9510978	-79,1530757
Hermetia_illucens	-8,4881868	115,1854
Hermetia_illucens	40,31373833	-75,12107783
Hermetia_illucens	34,09618952	-98,55785491
Hermetia_illucens	37,28007833	-122,2852033
Hermetia_illucens	-35,53624621	-57,88533244
Hermetia_illucens	34,66389847	135,5061188
Hermetia_illucens	36,52873333	-76,62178833
Hermetia_illucens	-34,66258719	138,688009
Hermetia_illucens	38,8845126	-77,0938583
Hermetia_illucens	45,6571746	9,762979415
Hermetia_illucens	37,77317657	-122,1639912
Hermetia_illucens	34,0813555	-118,2532417
Hermetia_illucens	42,08499747	-71,47444003
Hermetia_illucens	-20,33302501	-40,42723764
Hermetia_illucens	22,35205282	114,0974391
Hermetia_illucens	31,02192116	-98,44285584
Hermetia_illucens	10,69487944	122,5408044
Hermetia_illucens	36,69294278	-76,27027421
Hermetia_illucens	35,6450721	139,5358706
Hermetia_illucens	46,72779846	15,62040806
Hermetia_illucens	12,9715987	77,5945627
Hermetia_illucens	-12,58945584	-69,20909825
Hermetia_illucens	38,79643315	-9,390354486
Hermetia_illucens	-19,8193642	-43,9642956
Hermetia_illucens	-0,936936353	100,3554716
Hermetia_illucens	38,6992587	-9,2401225
Hermetia_illucens	38,57129346	-7,91419398
Hermetia_illucens	33,98552762	-117,3677707
Hermetia_illucens	-7,371012211	108,2587357
Hermetia_illucens	15,766962	101,957828
Hermetia_illucens	25,19166756	-80,35639191
Hermetia_illucens	20,62854326	-103,2765454
Hermetia_illucens	-13,05548056	-71,54653056
Hermetia_illucens	35,884938	-78,909741
Hermetia_illucens	42,17442513	2,990804225
Hermetia_illucens	42,22658588	12,76064949
Hermetia_illucens	45,37004471	11,86952972
Hermetia_illucens	14,91994572	-88,23748779
Hermetia_illucens	45,52062167	10,07823333
Hermetia_illucens	40,8867879	9,050784
Hermetia_illucens	-19,31142455	146,7228789
Hermetia_illucens	19,4118259	-96,3588482
Hermetia_illucens	-34,5601288	-58,4305336
Hermetia_illucens	31,8626587	34,8167041
Hermetia_illucens	21,02519475	-89,64430229
Hermetia_illucens	20,670605	-87,097825
Hermetia_illucens	6,577293889	2,359326833
Hermetia_illucens	25,12046965	121,5526342
Hermetia_illucens	31,746016	35,051534
Hermetia_illucens	7,882908909	-72,50141261
Hermetia_illucens	12,02288595	-86,16001211
Hermetia_illucens	23,07308891	114,0562384
Hermetia_illucens	-33,9384482	18,4290554
Hermetia_illucens	-7,098167896	107,7430801
Hermetia_illucens	43,27650154	5,383504294
Hermetia_illucens	33,176875	-97,77574167
Hermetia_illucens	25,66896628	-100,1357847
Hermetia_illucens	-25,79288667	28,46457833
Hermetia_illucens	-33,79885833	151,1847389
Hermetia_illucens	39,18134578	8,970332413
Hermetia_illucens	24,1731373	120,7407171
Hermetia_illucens	11,22704833	-74,08407362
Hermetia_illucens	-25,39471434	-56,9957527
Hermetia_illucens	-23,26273782	-51,05445683
Hermetia_illucens	9,690555573	80,01833344
Hermetia_illucens	27,18853833	77,53415
Hermetia_illucens	-28,0597229	-51,1866684
Hermetia_illucens	-33,97783883	151,0834839
Hermetia_illucens	32,05130944	34,7890633
Hermetia_illucens	35,97611167	-86,70597
Hermetia_illucens	-33,05686569	-68,86684418
Hermetia_illucens	6,330358568	-73,95059005
Hermetia_illucens	17,98695182	-93,37033577
Hermetia_illucens	5,408946667	100,2971467
Hermetia_illucens	34,14314717	-118,4641117
Hermetia_illucens	-8,056368959	111,6793645
Hermetia_illucens	19,23406488	-96,24762084
Hermetia_illucens	-21,11447539	148,6666397
Hermetia_illucens	-31,94178333	115,8760833
Hermetia_illucens	13,4240504	144,7822097
Hermetia_illucens	-27,51050314	153,0699954
Hermetia_illucens	-7,294172328	108,1992016
Hermetia_illucens	35,73907516	-83,42372752
Hermetia_illucens	-34,57938056	-60,95615365
Hermetia_illucens	-1,264168361	-48,40858585
Hermetia_illucens	-6,749382291	106,6437263
Hermetia_illucens	37,89611667	-25,78806167
Hermetia_illucens	-27,4674101	153,1640997
Hermetia_illucens	39,00602895	-84,43579044
Hermetia_illucens	41,57617986	1,802501556
Hermetia_illucens	33,78902983	-118,10025
Hermetia_illucens	33,27938135	-117,0117408
Hermetia_illucens	-25,54941944	-54,56551111
Hermetia_illucens	-7,351800754	108,3078719
Hermetia_illucens	-34,6570243	-58,6753978
Hermetia_illucens	-10,87095164	-75,08171103
Hermetia_illucens	14,62764326	-60,98892387
Hermetia_illucens	-34,62396114	-58,39912634
Hermetia_illucens	-12,39310278	130,9049019
Hermetia_illucens	-31,98086861	115,81483
Hermetia_illucens	24,82886604	121,4449877
Hermetia_illucens	30,49228489	-92,06411284
Hermetia_illucens	-34,01926667	18,43315833
Hermetia_illucens	9,739695126	-82,84725582
Hermetia_illucens	-23,27583313	-51,07305527
Hermetia_illucens	-29,40052635	153,3516308
Hermetia_illucens	-34,9791195	-58,37521163
Hermetia_illucens	41,82017952	2,362480666
Hermetia_illucens	18,14929367	-63,16973607
Hermetia_illucens	-37,807305	144,9424883
Hermetia_illucens	-37,69657487	144,8411581
Hermetia_illucens	12,99771351	77,51061371
Hermetia_illucens	29,84348844	-95,41024928
Hermetia_illucens	1,492659	103,7413591
Hermetia_illucens	-4,1397579	120,030701
Hermetia_illucens	-31,43304016	152,9000001
Hermetia_illucens	22,504085	114,177078
Hermetia_illucens	-37,79246076	175,30549
Hermetia_illucens	-34,91626167	-57,92783667
Hermetia_illucens	-26,19418974	152,8388082
Hermetia_illucens	-21,13461951	164,9138563
Hermetia_illucens	-2,542556398	-44,17929702
Hermetia_illucens	-25,829345	28,203025
Hermetia_illucens	-31,75225418	-60,49306836
Hermetia_illucens	-25,51281507	-49,24974647
Hermetia_illucens	-35,20541464	173,9824199
Hermetia_illucens	37,89962585	-122,2834006
Hermetia_illucens	39,89946522	-75,02005832
Hermetia_illucens	21,22792112	-86,7263316
Hermetia_illucens	44,83149665	38,38111858
Hermetia_illucens	-34,84709753	-60,58683759
Hermetia_illucens	-23,05581284	-45,58407951
Hermetia_illucens	12,9438374	80,2322546
Hermetia_illucens	21,07678883	-156,9880667
Hermetia_illucens	-35,0946745	173,7167358
Hermetia_illucens	-36,95163072	174,6245817
Hermetia_illucens	-31,46809345	-64,14725684
Hermetia_illucens	-23,596089	-46,646376
Hermetia_illucens	-37,7665863	144,9924774
Hermetia_illucens	0,0869475	-76,8911576
Hermetia_illucens	9,163108001	-75,05238234
Hermetia_illucens	-33,790518	20,11493765
Hermetia_illucens	-34,52023619	-58,48798916
Hermetia_illucens	-28,76729614	-49,2860416
Hermetia_illucens	-22,41500092	-43,13972092
Hermetia_illucens	-34,64102173	-58,47938156
Hermetia_illucens	-33,89788443	151,1350932
Hermetia_illucens	-16,71305466	-49,26805496
Hermetia_illucens	4,205919398	-75,95654538
Hermetia_illucens	-18,91275352	-48,27548414
Hermetia_illucens	-31,79408631	115,9625562
Hermetia_illucens	-31,54845779	-68,55537783
Hermetia_illucens	-22,51133167	-43,17791373
Hermetia_illucens	-27,54901667	153,0728445
Hermetia_illucens	-34,80120482	-58,36463045
Hermetia_illucens	-22,89668655	-43,09882736
Hermetia_illucens	10,78788581	106,7015757
Hermetia_illucens	-16,92492529	145,6680072
Hermetia_illucens	32,38568187	34,86484419
Hermetia_illucens	11,227468	75,805588
Hermetia_illucens	-23,07261789	-47,22624677
Hermetia_illucens	1,2838852	103,7912945
Hermetia_illucens	20,21588346	-87,45287776
Hermetia_illucens	17,98110701	-92,93213893
Hermetia_illucens	20,7022125	-88,18038821
Hermetia_illucens	-7,677759934	112,5961119
Hermetia_illucens	-34,47286606	-58,75732422
Hermetia_illucens	-6,506830216	106,7945633
Hermetia_illucens	-27,55122167	153,0273278
Hermetia_illucens	-36,90764667	174,6411126
Hermetia_illucens	-35,81339341	-63,11754777
Hermetia_illucens	-29,1174521	-59,6586341
Hermetia_illucens	3,051476242	101,6675242
Hermetia_illucens	-15,82552167	-47,81703
Hermetia_illucens	34,9911	-92,43029667
Hermetia_illucens	-36,72240205	175,8088972
Hermetia_illucens	-7,770057566	110,383613
Hermetia_illucens	18,49101107	-69,9569953
Hermetia_illucens	-34,69079971	-58,39533615
Hermetia_illucens	-28,32828333	153,5690667
Hermetia_illucens	3,886608591	-51,79446094
Hermetia_illucens	41,45103833	-71,66010333
Hermetia_illucens	-6,90331667	107,6165
Hermetia_illucens	22,517856	114,113647
Hermetia_illucens	22,465271	114,017164
Hermetia_illucens	-34,0484555	151,0503695
Hermetia_illucens	19,88477818	102,133438
Hermetia_illucens	46,09104568	13,51344215
Hermetia_illucens	-25,36315833	-49,26553
Hermetia_illucens	14,61307162	-60,95864207
Hermetia_illucens	-36,85098373	174,744993
Hermetia_illucens	-7,683814565	110,2581697
Hermetia_illucens	-26,64963406	153,1563703
Hermetia_illucens	-21,80759875	-48,1703769
Hermetia_illucens	-25,64135771	-49,32206064
Hermetia_illucens	24,34365333	120,6251883
Hermetia_illucens	-36,88988866	174,6156524
Hermetia_illucens	-0,370182	-79,2649693
Hermetia_illucens	21,286505	-157,735595
Hermetia_illucens	-37,65346254	145,0829531
Hermetia_illucens	-15,95898424	-47,80863313
Hermetia_illucens	-15,76706175	-47,86062654
Hermetia_illucens	43,21573333	-1,552263889
Hermetia_illucens	-34,61080747	-58,5522389
Hermetia_illucens	-36,86080338	174,7008291
Hermetia_illucens	-35,11632447	138,4861922
Hermetia_illucens	-28,81032635	153,2845889
Hermetia_illucens	-23,62997219	-46,68698369
Hermetia_illucens	-36,87351459	174,5015216
Hermetia_illucens	5,067340037	-54,44103803
Hermetia_illucens	-4,219075	-69,942995
Hermetia_illucens	-30,35153947	153,0818152
Hermetia_illucens	33,48387729	-88,81120738
Hermetia_illucens	6,4507	80,41388
Hermetia_illucens	-25,66520691	-53,79382324
Hermetia_illucens	-22,8859882	-43,2320465
Hermetia_illucens	-3,77255333	-70,38002
Hermetia_illucens	8,656223	-83,71190197
Hermetia_illucens	-38,65805	178,0532388
Hermetia_illucens	-34,83782417	-55,30044336
Hermetia_illucens	-3,72662	-38,589755
Hermetia_illucens	-27,54305	152,9379833
Hermetia_illucens	13,08087783	-86,35706333
Hermetia_illucens	25,0192141	121,5717624
Hermetia_illucens	3,133972179	101,6396302
Hermetia_illucens	-3,10861085	-60,0538411
Hermetia_illucens	-22,78404398	-43,32663451
Hermetia_illucens	10,1125402	99,82095246
Hermetia_illucens	-32,03968248	-64,55429043
Hermetia_illucens	-37,7759477	145,0140089
Hermetia_illucens	-15,61930129	-56,07984804
Hermetia_illucens	-6,556944444	106,7272222
Hermetia_illucens	-27,53150667	152,9737113
Hermetia_illucens	-22,10621344	-45,06244719
Hermetia_illucens	-36,97021507	174,6084711
Hermetia_illucens	11,25305833	-73,77954167
Hermetia_illucens	-15,829271	-47,98067
Hermetia_illucens	-26,99978438	-48,75862691
Hermetia_illucens	-20,22708549	-40,28027371
Hermetia_illucens	35,09931997	-92,46615197
Hermetia_illucens	44,94520333	-123,0100139
Hermetia_illucens	-23,44444589	-46,66711639
Hermetia_illucens	-25,04995628	-66,09379009
Hermetia_illucens	-32,89727585	151,73643
Hermetia_illucens	-29,98829264	-50,16787452
Hermetia_illucens	-4,694338198	55,51716748
Hermetia_illucens	-36,88935833	174,7593217
Hermetia_illucens	22,95293808	121,2908554
Hermetia_illucens	4,349872508	-74,36815616
Hermetia_illucens	-27,39330111	152,9574636
Hermetia_illucens	30,25053667	-97,75853667
Hermetia_illucens	-15,90509039	-47,61029262
Hermetia_illucens	34,28853667	-119,3009333
Hermetia_illucens	28,65439191	-81,4612724
Hermetia_illucens	-33,4814606	-70,7215504
Hermetia_illucens	-6,189707757	106,6356215
Hermetia_illucens	20,608005	-87,11267783
Hermetia_illucens	-33,54345582	-70,73739541
Hermetia_illucens	-28,087225	153,3764333
Hermetia_illucens	8,743784117	98,25285137
Hermetia_illucens	49,28218686	-122,7947535
Hermetia_illucens	-28,65053455	-53,59369861
Hermetia_illucens	-19,9157425	-43,93449314
Hermetia_illucens	-28,25960521	153,401559
Hermetia_illucens	-36,87296667	174,4724883
Hermetia_illucens	27,86274533	-82,1939376
Hermetia_illucens	-23,4265007	-46,8273387
Hermetia_illucens	-34,55362976	-58,47538946
Hermetia_illucens	-33,02634844	-68,90465859
Hermetia_illucens	29,84435402	-97,82627181
Hermetia_illucens	25,788494	-100,265742
Hermetia_illucens	-6,756395609	-36,47077248
Hermetia_illucens	7,422748	125,7978456
Hermetia_illucens	46,20665043	-119,1122127
Hermetia_illucens	-39,50722222	176,8905556
Hermetia_illucens	-37,66790665	145,1595784
Hermetia_illucens	-34,89172642	-56,13448555
Hermetia_illucens	-33,08921795	-68,81363092
Hermetia_illucens	-1,274610331	36,99497469
Hermetia_illucens	39,34100127	23,04612384
Hermetia_illucens	6,351684534	80,75113801
Hermetia_illucens	-6,8034051	-35,0818468
Hermetia_illucens	6,2241821	80,1138369
Hermetia_illucens	37,08551497	15,2847052
Hermetia_illucens	30,41008833	-87,74468333
Hermetia_illucens	-34,05076117	151,0856167
Hermetia_illucens	-34,88233904	-55,22070028
Hermetia_illucens	-24,69316667	-65,40875333
Hermetia_illucens	-7,541288983	-46,04211364
Hermetia_illucens	-38,71135963	-62,26139031
Hermetia_illucens	26,26667488	-97,56694579
Hermetia_illucens	-9,941144136	-67,82338187
Hermetia_illucens	-36,94644351	174,4699648
Hermetia_illucens	22,1332612	113,5675947
Hermetia_illucens	-28,71278066	153,2979586
Hermetia_illucens	29,70994957	-95,30748691
Hermetia_illucens	6,601714111	79,95278931
Hermetia_illucens	-33,90255833	151,2578133
Hermetia_illucens	4,819627284	-74,38008531
Hermetia_illucens	-3,700248483	115,5564744
Hermetia_illucens	29,83996134	-95,43537715
Hermetia_illucens	42,46822712	9,474970482
Hermetia_illucens	-27,75139614	153,0929543
Hermetia_illucens	32,92474188	-96,7079854
Hermetia_illucens	-40,72916667	-64,94416667
Hermetia_illucens	29,74800245	-95,34006937
Hermetia_illucens	32,46523717	-93,72897358
Hermetia_illucens	9,90490333	-84,06150833
Hermetia_illucens	-34,06352217	23,07812217
Hermetia_illucens	-32,90390159	-68,85018957
Hermetia_illucens	21,38840664	-157,9818839
Hermetia_illucens	35,28351167	-120,65593
Hermetia_illucens	48,85206521	2,462407224
Hermetia_illucens	-33,84309417	18,41026904
Hermetia_illucens	50,1188434	14,40976032
Hermetia_illucens	26,2315925	-98,2112162
Hermetia_illucens	-10,13153629	-48,86753229
Hermetia_illucens	30,15371315	-92,15429156
Hermetia_illucens	12,05749173	75,20062657
Hermetia_illucens	29,87971963	-98,21048286
Hermetia_illucens	-32,91130033	-68,87063656
Hermetia_illucens	-28,07672968	153,2502777
Hermetia_illucens	-25,49826375	31,47923747
Hermetia_illucens	29,34018234	-98,32922677
Hermetia_illucens	25,66319442	-100,3660321
Hermetia_illucens	25,707895	-100,3596717
Hermetia_illucens	23,63529369	120,4922976
Hermetia_illucens	19,50134188	-96,94748999
Hermetia_illucens	37,29397391	14,84280087
Hermetia_illucens	30,330898	-97,7316065
Hermetia_illucens	29,88598774	-97,8367891
Hermetia_illucens	29,04507688	-81,32978756
Hermetia_illucens	33,06601092	-96,84731856
Hermetia_illucens	5,1757298	-72,5409612
Hermetia_illucens	-41,34445694	173,1910723
Hermetia_illucens	9,931232758	76,26730409
Hermetia_illucens	30,47772748	-90,96186346
Hermetia_illucens	-3,3869254	36,6829927
Hermetia_illucens	-35,33048223	149,1540594
Hermetia_illucens	30,19913333	-95,68885833
Hermetia_illucens	28,49921518	-81,49141674
Hermetia_illucens	47,67253861	-122,3381347
Hermetia_illucens	9,597141464	76,51028355
Hermetia_illucens	39	-77,14
Hermetia_illucens	35,86666522	-94,97654492
Hermetia_illucens	30,68520421	-97,64090028
Hermetia_illucens	1,352083	103,819836
Hermetia_illucens	-28,06241144	153,4337269
Hermetia_illucens	30,41800795	-87,30785106
Hermetia_illucens	14,61138889	120,9819444
Hermetia_illucens	7,0667984	79,9040932
Hermetia_illucens	30,43555441	-97,65951404
Hermetia_illucens	30,50385469	-97,67286607
Hermetia_illucens	25,79642915	-100,5795406
Hermetia_illucens	26,1836854	-98,1230638
Hermetia_illucens	-37,77029997	145,0456999
Hermetia_illucens	7,041297888	80,02251789
Hermetia_illucens	30,4887	-84,29460333
Hermetia_illucens	7,108885349	125,4943531
Hermetia_illucens	25,04988618	121,3008746
Hermetia_illucens	7,155975921	125,5821995
Hermetia_illucens	7,090569396	125,5772391
Hermetia_illucens	7,087332096	125,6306728
Hermetia_illucens	29,27608777	-98,23772086
Hermetia_illucens	29,79564667	-98,407295
Hermetia_illucens	-17,68527556	-63,13994198
Hermetia_illucens	18,71835333	73,68940833
Hermetia_illucens	-17,72908756	-63,14776551
Hermetia_illucens	8,402389763	-82,43810591
Hermetia_illucens	32,83599797	-96,69616997
Hermetia_illucens	8,406781101	-82,46681079
Hermetia_illucens	23,54032667	120,6889383
Hermetia_illucens	-36,8906143	174,7943264
Hermetia_illucens	32,19855679	-94,62525424
Hermetia_illucens	6,76443833	79,91731333
Hermetia_illucens	7,132777778	125,6105556
Hermetia_illucens	-34,04337685	23,07078301
Hermetia_illucens	39,97270579	-75,13253351
Hermetia_illucens	38,6807035	-90,4076245
Hermetia_illucens	-26,81772378	-65,21311086
Hermetia_illucens	22,28785281	114,2007638
Hermetia_illucens	32,71317167	-97,1198805
Hermetia_illucens	8,513719082	-82,61447579
Hermetia_illucens	30,10399436	-97,30814617
Hermetia_illucens	-2,054123562	-79,86249727
Hermetia_illucens	29,72434798	-82,349968
Hermetia_illucens	7,945721316	-80,56394275
Hermetia_illucens	26,9196272	-80,20817471
Hermetia_illucens	8,0909054	-80,9902737
Hermetia_illucens	6,987741091	79,92649675
Hermetia_illucens	-27,56111739	153,2651946
Hermetia_illucens	22,257455	114,1387117
Hermetia_illucens	30,52705934	-97,70350101
Hermetia_illucens	22,8976163	87,6556468
Hermetia_illucens	7,949967643	-80,70469033
Hermetia_illucens	10,27015114	123,8313594
Hermetia_illucens	8,95568	-79,55152167
Hermetia_illucens	-39,62921697	176,8484214
Hermetia_illucens	30,11536468	-92,05104996
Hermetia_illucens	-34,13212108	18,57125369
Hermetia_illucens	8,521933847	-82,42511559
Hermetia_illucens	-15,830845	-47,92729167
Hermetia_illucens	12,09627969	-86,23450938
Hermetia_illucens	33,13156644	-97,14167756
Hermetia_illucens	8,499693258	-82,51457188
Hermetia_illucens	-17,79178697	-63,141634
Hermetia_illucens	26,18055198	-98,1863593
Hermetia_illucens	31,90900108	-95,23721519
Hermetia_illucens	30,71224134	-95,48718188
Hermetia_illucens	8,549879653	-82,64509421
Hermetia_illucens	-17,79678173	-63,19548182
Hermetia_illucens	24,74964094	121,7665099
Hermetia_illucens	6,305643495	101,304059
Hermetia_illucens	6,828845612	80,04053018
Hermetia_illucens	-33,98946667	18,45518833
Hermetia_illucens	13,12253509	77,60828056
Hermetia_illucens	22,2000056	114,1350173
Hermetia_illucens	3,191736242	101,6536342
Hermetia_illucens	30,41848093	-84,22390585
Hermetia_illucens	30,43336747	-84,26945052
Hermetia_illucens	30,1347305	-97,48183333
Hermetia_illucens	-17,7786165	-63,208274
Hermetia_illucens	-17,84567728	-63,09300536
Hermetia_illucens	9,982278	-83,998936
Hermetia_illucens	35,42316659	-86,80130273
Hermetia_illucens	29,76520015	-98,07954797
Hermetia_illucens	-34,05353922	18,45636077
Hermetia_illucens	33,82761157	-118,1050419
Hermetia_illucens	9,097629469	-79,35880125
Hermetia_illucens	25,40490257	-100,9972932
Hermetia_illucens	-25,77790137	-56,44710582
Hermetia_illucens	37,99700417	-121,7166029
Hermetia_illucens	30,43687448	-96,28523147
Hermetia_illucens	28,47471944	-81,44272222
Hermetia_illucens	29,83078578	-97,95279848
Hermetia_illucens	18,90335297	-98,43501
Hermetia_illucens	-7,228919418	-39,41229846
Hermetia_illucens	29,81416667	-81,32055556
Hermetia_illucens	33,35163977	-111,8870427
Hermetia_illucens	8,1584229	125,1288258
Hermetia_illucens	31,6459139	-92,18230259
Hermetia_illucens	25,68569681	-100,4089167
Hermetia_illucens	33,40705299	-111,8899183
Hermetia_illucens	-15,78611111	-48,12194444
Hermetia_illucens	24,0030176	121,0857554
Hermetia_illucens	-33,97016921	18,49102161
Hermetia_illucens	33,352826	-111,789027
Hermetia_illucens	4,503128774	-74,55502603
Hermetia_illucens	35,31972241	-80,8355899
Hermetia_illucens	-6,9672737	107,7649114
Hermetia_illucens	1,494664452	103,7768533
Hermetia_illucens	34,12053024	-77,88500293
Hermetia_illucens	29,6807007	-95,85102
Hermetia_illucens	34,01416359	-118,0640627
Hermetia_illucens	14,56776443	-90,43528414
Hermetia_illucens	23,88888667	120,6299383
Hermetia_illucens	-2,23859667	-79,88806167
Hermetia_illucens	34,88853511	-79,69636884
Hermetia_illucens	32,64882	-87,32550833
Hermetia_illucens	18,48411298	73,79718639
Hermetia_illucens	24,3994051	120,6703174
Hermetia_illucens	22,3093514	-97,88298279
Hermetia_illucens	25,73640969	-80,23572548
Hermetia_illucens	-33,90570158	-59,82113172
Hermetia_illucens	38,50721	-122,918604
Hermetia_illucens	38,48360548	-121,4628146
Hermetia_illucens	34,84944558	-76,80921155
Hermetia_illucens	-7,753892859	110,4069288
Hermetia_illucens	-20,8861299	-47,58539569
Hermetia_illucens	23,2224588	87,881217
Hermetia_illucens	6,848974069	79,95630571
Hermetia_illucens	33,76080772	-118,2960955
Hermetia_illucens	33,42551	-111,940005
Hermetia_illucens	45,38808	-122,5900033
Hermetia_illucens	33,75168431	-118,031796
Hermetia_illucens	32,89893881	-96,78595957
Hermetia_illucens	-3,3780822	39,9888597
Hermetia_illucens	45,04514333	5,077141667
Hermetia_illucens	3,75269165	29,52394409
Hermetia_illucens	33,67996843	-84,3413621
Hermetia_illucens	30,52918364	-88,1061476
Hermetia_illucens	14,11008896	-87,20218912
Hermetia_illucens	-6,078187352	145,3865845
Hermetia_illucens	33,16558566	-117,3455356
Hermetia_illucens	30,09966383	-95,51025333
Hermetia_illucens	32,69861667	-96,86147167
Hermetia_illucens	-33,93399607	18,45443822
Hermetia_illucens	17,96652	102,6257
Hermetia_illucens	-7,811699022	110,4190258
Hermetia_illucens	25,0482136	121,4810355
Hermetia_illucens	9,04777813	-79,48000336
Hermetia_illucens	10,02917766	76,35938575
Hermetia_illucens	27,10414977	-80,2792535
Hermetia_illucens	39,79801425	-83,92275745
Hermetia_illucens	35,27425429	-80,70581585
Hermetia_illucens	28,3720942	-81,35772561
Hermetia_illucens	25,78590012	-100,4575653
Hermetia_illucens	20,76878907	-103,4133976
Hermetia_illucens	45,53598472	-73,44172639
Hermetia_illucens	-39,64850976	176,8401844
Hermetia_illucens	32,75689519	-96,94947611
Hermetia_illucens	17,01443028	-96,68683055
Hermetia_illucens	34,03729337	-118,2898436
Hermetia_illucens	18,026855	-71,13917333
Hermetia_illucens	22,99283619	-99,72155439
Hermetia_illucens	24,99427986	121,3837051
Hermetia_illucens	28,41802916	-82,51523355
Hermetia_illucens	38,54350333	-121,5355217
Hermetia_illucens	25,07388889	121,3805556
Hermetia_illucens	38,59490333	-121,5128633
Hermetia_illucens	18,50008738	73,82995195
Hermetia_illucens	6,305539801	-75,54919425
Hermetia_illucens	39,76662833	3,01909167
Hermetia_illucens	30,5537701	-84,53525113
Hermetia_illucens	24,54541135	121,5082107
Hermetia_illucens	-11,316171	-37,28004097
Hermetia_illucens	30,5416634	-97,68362033
Hermetia_illucens	-33,88703284	18,55118307
Hermetia_illucens	44,46648833	11,10203333
Hermetia_illucens	39,33645782	3,170906156
Hermetia_illucens	29,8210283	-95,46681089
Hermetia_illucens	-27,43606244	153,0199977
Hermetia_illucens	42,06847553	2,913683988
Hermetia_illucens	26,34914259	-80,09042914
Hermetia_illucens	45,82182438	-0,946842669
Hermetia_illucens	-33,97519037	25,49035493
Hermetia_illucens	-8,69265	115,2605967
Hermetia_illucens	34,6741633	-85,11687588
Hermetia_illucens	-7,129444444	-34,94972222
Hermetia_illucens	-23,51984	-51,68079667
Hermetia_illucens	16,74114019	-92,62086555
Hermetia_illucens	38,80822833	-121,3265083
Hermetia_illucens	8,464615677	76,92757577
Hermetia_illucens	10,11633297	-84,21087094
Hermetia_illucens	34,77571603	-106,6981588
Hermetia_illucens	-34,021701	18,476589
Hermetia_illucens	-17,34551926	-44,9296755
Hermetia_illucens	33,08337775	-97,14115759
Hermetia_illucens	34,16598676	-118,1003069
Hermetia_illucens	37,14671667	-121,6375417
Hermetia_illucens	-37,6176774	176,2798051
Hermetia_illucens	22,19348667	113,5476383
Hermetia_illucens	41,65136242	-8,519420934
Hermetia_illucens	34,5664755	-84,7082685
Hermetia_illucens	29,28384167	-94,80366389
Hermetia_illucens	6,348595	-75,50526333
Hermetia_illucens	20,74860333	-105,430755
Hermetia_illucens	29,99894932	-97,93893698
Hermetia_illucens	41,22994702	-8,628330119
Hermetia_illucens	-3,187246667	-52,22368667
Hermetia_illucens	37,79212063	-122,1958952
Hermetia_illucens	36,97368516	-122,0662825
Hermetia_illucens	34,19382207	-81,22497421
Hermetia_illucens	24,98237	121,49279
Hermetia_illucens	39,91402655	-75,06591251
Hermetia_illucens	33,67062297	-84,44815597
Hermetia_illucens	32,53138815	-81,78460712
Hermetia_illucens	25,62340333	-100,1706783
Hermetia_illucens	2,174306062	99,82000331
Hermetia_illucens	6,24687	124,810525
Hermetia_illucens	14,09389257	121,1103362
Hermetia_illucens	34,19051167	-79,40325833
Hermetia_illucens	33,9494792	-78,4019344
Hermetia_illucens	32,89316239	35,10272244
Hermetia_illucens	29,73763873	-82,37445019
Hermetia_illucens	43,42908133	-3,995501151
Hermetia_illucens	25,58362755	-80,33248588
Hermetia_illucens	34,423205	-119,6001283
Hermetia_illucens	37,29005746	-121,9823421
Hermetia_illucens	29,57824419	-98,50254197
Hermetia_illucens	8,111220603	-80,96350104
Hermetia_illucens	2,28150627	102,2634303
Hermetia_illucens	38,66076237	-121,324975
Hermetia_illucens	42,66117	18,07837333
Hermetia_illucens	35,12006836	-89,95232902
Hermetia_illucens	9,788869722	76,30085306
Hermetia_illucens	-34,60330758	-58,38155922
Hermetia_illucens	28,812192	113,083442
Hermetia_illucens	36,91533569	7,761994389
Hermetia_illucens	43,95923121	4,863830991
Hermetia_illucens	29,56689796	-95,11522137
Hermetia_illucens	32,97750907	-96,67710247
Hermetia_illucens	33,88185342	-118,0622854
Hermetia_illucens	35,85849667	-79,10785
Hermetia_illucens	33,96357387	-118,0979719
Hermetia_illucens	32,52608821	-96,92473073
Hermetia_illucens	19,34460655	-90,73105618
Hermetia_illucens	2,6817	101,8989716
Hermetia_illucens	43,020279	-123,270687
Hermetia_illucens	23,77380577	120,4078663
Hermetia_illucens	15,31711651	119,9878684
Hermetia_illucens	17,97517967	-95,52570343
Hermetia_illucens	36,22572	-86,63147833
Hermetia_illucens	33,68707066	-84,71075009
Hermetia_illucens	35,1139133	-120,6270787
Hermetia_illucens	29,67437874	-82,38793789
Hermetia_illucens	-37,786051	144,924914
Hermetia_illucens	26,35572824	-81,55987794
Hermetia_illucens	35,2233	-97,49786333
Hermetia_illucens	34,06073111	-118,0499241
Hermetia_illucens	41,53684167	2,110961167
Hermetia_illucens	12,63	74,98
Hermetia_illucens	35,4538836	-120,7244584
Hermetia_illucens	26,38699192	-98,7463786
Hermetia_illucens	11,98114489	75,35711669
Hermetia_illucens	-27,47472789	-58,805767
Hermetia_illucens	39,72992908	-121,8191169
Hermetia_illucens	35,86273956	-90,6531372
Hermetia_illucens	33,94767844	-117,3562148
Hermetia_illucens	43,28180836	5,349261028
Hermetia_illucens	22,4736852	88,3130218
Hermetia_illucens	44,74020826	-0,649964593
Hermetia_illucens	33,01739219	-96,50331683
Hermetia_illucens	33,99065	-117,9062633
Hermetia_illucens	32,29916333	-95,61433333
Hermetia_illucens	38,68041299	-121,3484449
Hermetia_illucens	6,607149	80,007983
Hermetia_illucens	32,52598667	-116,9864967
Hermetia_illucens	-1,033450785	-80,46113088
Hermetia_illucens	9,436815262	-82,49960327
Hermetia_illucens	44,148989	4,682918
Hermetia_illucens	43,55773082	1,301292479
Hermetia_illucens	-34,98436653	-57,91849462
Hermetia_illucens	-19,95989712	-44,00226586
Hermetia_illucens	23,52846949	119,5611827
Hermetia_illucens	14,35607037	120,9449575
Hermetia_illucens	42,26828979	12,68762447
Hermetia_illucens	31,26262283	34,84497831
Hermetia_illucens	2,112420634	99,85721667
Hermetia_illucens	45,47976236	9,222039217
Hermetia_illucens	22,266032	113,9947441
Hermetia_illucens	10,28044102	77,16668196
Hermetia_illucens	6,643102646	-73,22190649
Hermetia_illucens	8,70015086	-83,20242644
Hermetia_illucens	8,452828255	-82,83644065
Hermetia_illucens	9,422025	-82,52141167
Hermetia_illucens	-27,6223	151,9376
Hermetia_illucens	-7,737544552	110,318375
Hermetia_illucens	41,43289519	-8,528548723
Hermetia_illucens	43,6831665	1,415061235
Hermetia_illucens	43,664175	2,292431
Hermetia_illucens	8,468152232	-82,41494781
Hermetia_illucens	33,9812726	-83,3806151
Hermetia_illucens	33,20533833	-117,1717383
Hermetia_illucens	26,21559722	-97,67904722
Hermetia_illucens	42,55683677	9,446552684
Hermetia_illucens	32,75729871	-117,1208031
Hermetia_illucens	-20,38563897	-40,28925136
Hermetia_illucens	43,42000132	6,811557393
Hermetia_illucens	23,7965106	120,4192212
Hermetia_illucens	22,87801208	84,13856575
Hermetia_illucens	22,61444444	120,3088889
Hermetia_illucens	46,65751044	0,341113754
Hermetia_illucens	34,0935623	-117,6631629
Hermetia_illucens	33,81677059	-83,39527723
Hermetia_illucens	34,1063695	-118,288505
Hermetia_illucens	30,2265949	-93,2173758
Hermetia_illucens	33,1278156	-96,5808399
Hermetia_illucens	-6,970180385	108,4572166
Hermetia_illucens	30,14641628	-97,72054223
Hermetia_illucens	9,954515698	-84,10615683
Hermetia_illucens	33,1870163	-87,334686
Hermetia_illucens	42,20985835	-122,7172654
Hermetia_illucens	34,01713951	-118,0000042
Hermetia_illucens	23,8662132	120,7897676
Hermetia_illucens	24,94376333	121,3715133
Hermetia_illucens	41,43925971	-8,28976091
Hermetia_illucens	39,14747793	-76,90155932
Hermetia_illucens	32,95663452	35,73730087
Hermetia_illucens	29,733951	-95,732579
Hermetia_illucens	44,30071615	11,82170754
Hermetia_illucens	38,35210622	-121,946233
Hermetia_illucens	34,1183166	-81,15123213
Hermetia_illucens	29,68233044	-82,60553737
Hermetia_illucens	20,82366528	-156,3302549
Hermetia_illucens	33,81188596	-117,2273244
Hermetia_illucens	33,539963	-101,89526
Hermetia_illucens	45,51542833	-122,68463
Hermetia_illucens	43,39855584	3,19189528
Hermetia_illucens	38,11605009	13,3614869
Hermetia_illucens	39,95018	-75,221275
Hermetia_illucens	38,76846602	-90,78192159
Hermetia_illucens	37,72359636	-92,85467104
Hermetia_illucens	31,75604837	-97,1845602
Hermetia_illucens	29,76885463	-94,67477017
Hermetia_illucens	35,88825757	-78,62374075
Hermetia_illucens	38,92956068	-76,54339399
Hermetia_illucens	6,129625	-75,42028
Hermetia_illucens	41,821552	2,5161679
Hermetia_illucens	34,17996167	-119,2111283
Hermetia_illucens	30,69176333	-94,74025
Hermetia_illucens	33,53047167	-84,16237783
Hermetia_illucens	32,76159107	-117,0577172
Hermetia_illucens	-27,41742047	153,3511894
Hermetia_illucens	-1,605767	-77,823486
Hermetia_illucens	21,3634964	-101,9291015
Hermetia_illucens	41,74588259	2,640700489
Hermetia_illucens	19,80747269	-101,6961298
Hermetia_illucens	32,86071044	-117,231333
Hermetia_illucens	14,3795059	-91,1055823
Hermetia_illucens	33,64400555	-117,8036461
Hermetia_illucens	39,95117018	-82,92210999
Hermetia_illucens	33,83801774	-118,0493085
Hermetia_illucens	29,89562797	-81,332074
Hermetia_illucens	44,95469208	14,41670213
Hermetia_illucens	19,215475	72,817402
Hermetia_illucens	39,9417531	-75,1786034
Hermetia_illucens	38,9309	-77,020375
Hermetia_illucens	46,32730878	-0,586418083
Hermetia_illucens	35,50711827	-97,57818704
Hermetia_illucens	40,52671602	-74,32051611
Hermetia_illucens	35,23409285	-95,48562605
Hermetia_illucens	46,21522156	-119,2633056
Hermetia_illucens	-31,67345024	115,6966545
Hermetia_illucens	12,65986073	75,19686943
Hermetia_illucens	12,8667472	80,2275083
Hermetia_illucens	34,18097075	-84,44487704
Hermetia_illucens	38,22581988	-122,6362912
Hermetia_illucens	31,63026741	-84,16096944
Hermetia_illucens	-27,23182493	-52,029121
Hermetia_illucens	44,11932198	-123,0485427
Hermetia_illucens	22,28860888	114,04909
Hermetia_illucens	9,954022006	77,0170432
Hermetia_illucens	38,40414808	-90,25542007
Hermetia_illucens	39,4348167	-77,55314671
Hermetia_illucens	37,91264469	-78,87718526
Hermetia_illucens	24,02813817	-104,6531757
Hermetia_illucens	10,63091556	103,5228825
Hermetia_illucens	38,74256099	-121,7223493
Hermetia_illucens	40,15329683	-5,670638222
Hermetia_illucens	33,14505556	-96,80074791
Hermetia_illucens	15,71290167	100,1427358
Hermetia_illucens	22,38145798	114,2211451
Hermetia_illucens	23,73340221	90,29733784
Hermetia_illucens	45,15565872	14,62516022
Hermetia_illucens	45,070228	14,665911
Hermetia_illucens	25,68398667	-100,3431867
Hermetia_illucens	24,67858874	120,907304
Hermetia_illucens	43,65157328	3,931013807
Hermetia_illucens	42,10924704	2,835026175
Hermetia_illucens	27,00003394	-100,5150034
Hermetia_illucens	35,73823235	-78,41682671
Hermetia_illucens	43,57225928	16,54012688
Hermetia_illucens	33,6594835	-117,9988026
Hermetia_illucens	-6,1731329	106,9612542
Hermetia_illucens	36,7735536	3,0436306
Hermetia_illucens	46,55031401	15,67360807
Hermetia_illucens	35,1714679	-85,3188852
Hermetia_illucens	36,73233977	-119,6871083
Hermetia_illucens	25,61992597	-100,295706
Hermetia_illucens	-6,835407617	39,19442531
Hermetia_illucens	38,5465603	-121,4923631
Hermetia_illucens	37,22591963	-121,6926636
Hermetia_illucens	43,95034072	2,131215509
Hermetia_illucens	34,65604481	-83,61574467
Hermetia_illucens	35,40845125	-97,25942335
Hermetia_illucens	9,621493204	76,88588116
Hermetia_illucens	31,39714007	-94,84069498
Hermetia_illucens	24,4633978	121,8010185
Hermetia_illucens	40,60412128	-73,92988105
Hermetia_illucens	9,668203972	76,321841
Hermetia_illucens	30,38542	-95,49176667
Hermetia_illucens	45,80628333	4,885505
Hermetia_illucens	12,90659553	77,67611653
Hermetia_illucens	33,86790744	-84,83142727
Hermetia_illucens	45,59549124	-122,6030742
Hermetia_illucens	33,1031744	-96,6705503
Hermetia_illucens	36,19593	-115,1627888
Hermetia_illucens	25,70999903	-100,2578983
Hermetia_illucens	2,184069048	99,98389504
Hermetia_illucens	38,62933874	-90,25825493
Hermetia_illucens	44,05514813	-123,0248722
Hermetia_illucens	18,5001	-88,325775
Hermetia_illucens	39,346705	-76,611145
Hermetia_illucens	10,56870647	76,16923146
Hermetia_illucens	31,31606442	-94,68576363
Hermetia_illucens	36,38705011	28,21341817
Hermetia_illucens	40,633159	-73,6704081
Hermetia_illucens	28,06606984	-82,76676067
Hermetia_illucens	2,187616932	99,90474937
Hermetia_illucens	33,99237	-117,9427245
Hermetia_illucens	10,16596667	76,38355833
Hermetia_illucens	38,39880833	-122,9003
Hermetia_illucens	38,96497584	-76,73693453
Hermetia_illucens	29,99950492	-99,02354269
Hermetia_illucens	23,63351167	120,6581083
Hermetia_illucens	33,58105297	-86,65440638
Hermetia_illucens	20,29967255	85,75173531
Hermetia_illucens	34,80397678	-76,87592149
Hermetia_illucens	33,68613361	-117,6563414
Hermetia_illucens	33,45333185	-84,98198249
Hermetia_illucens	25,03944522	121,6212665
Hermetia_illucens	29,0132151	-81,25941825
Hermetia_illucens	36,24822677	-80,2973016
Hermetia_illucens	20,7084231	-100,8379155
Hermetia_illucens	10,03498379	76,547665
Hermetia_illucens	35,09766714	-106,5284083
Hermetia_illucens	25,357625	-108,1642695
Hermetia_illucens	40,64931019	-73,99463912
Hermetia_illucens	3,1954131	101,7327779
Hermetia_illucens	42,17616825	13,95828981
Hermetia_illucens	46,03332891	13,25692434
Hermetia_illucens	37,9295401	-122,3144764
Hermetia_illucens	34,77148684	-92,34322704
Hermetia_illucens	39,17028489	-77,0789473
Hermetia_illucens	33,84104767	-118,1605559
Hermetia_illucens	43,09458954	-3,001337238
Hermetia_illucens	39,18959952	-76,0983732
Hermetia_illucens	38,917045	-77,279075
Hermetia_illucens	37,337005	-122,0563445
Hermetia_illucens	9,315247253	-75,38047928
Hermetia_illucens	33,527443	-89,625165
Hermetia_illucens	21,15094167	-86,84575
Hermetia_illucens	40,52034388	-75,40014447
Hermetia_illucens	38,53111552	-121,7845373
Hermetia_illucens	27,64933217	85,30586634
Hermetia_illucens	13,67182587	-89,2863242
Hermetia_illucens	32,87153056	-96,64582778
Hermetia_illucens	26,21531683	-80,21691654
Hermetia_illucens	33,07992126	-96,78587594
Hermetia_illucens	20,10376528	74,54666231
Hermetia_illucens	-26,57271661	-48,76062718
Hermetia_illucens	25,2593452	121,5024341
Hermetia_illucens	-6,262255772	106,9532712
Hermetia_illucens	10,61049471	76,1944495
Hermetia_illucens	36,15019717	-86,84418667
Hermetia_illucens	36,72516025	-119,9777093
Hermetia_illucens	34,17643333	-118,9591917
[truncated: 951 more rows]
